# Supplementary material for: Genome-Wide Identification and Expression Profiling of Monosaccharide Transporter Genes Associated with High Harvest Index Values in Rapeseed (Brassica napus L.)
Source: Genes (Basel). 2020 Jun 15;11(6):653. doi: 10.3390/genes11060653 (PMC7349323; doi:10.3390/genes11060653)
Supplement: Supplementary file 1 [file genes-11-00653-s001.zip]

Archive with 8 entries (7 files):
- Supplementary/
- Supplementary/Figure S1.jpg
- Supplementary/Figure S2.jpg
- Supplementary/Table S1.xlsx
- Supplementary/Table S2.xlsx
- Supplementary/Table S3.xlsx
- Supplementary/Table S4.xlsx
- Supplementary/Table S5.xlsx
