# Supplementary material for: Genome-Wide Identification and Expression Profiling of Monosaccharide Transporter Genes Associated with High Harvest Index Values in Rapeseed (Brassica napus L.)
Source: Genes (Basel). 2020 Jun 15;11(6):653. doi: 10.3390/genes11060653 (PMC7349323; doi:10.3390/genes11060653)
Supplement: Supplementary file 1 [file genes-11-00653-s001.zip › Supplementary/Table S1.xlsx]

## Sheet: Sheet1
Table S1. Specific primers use for qRT-PCR analysis of the 31 DEGs
Gene ID	Primer number	Primer (5' To 3')	Primer length
BnaC01g03250D	qBnTMT2-2 F	GCTGTGTTGTACATAAAGAAG	21
	qBnTMT2-2 R	GCGTGACCACAAGTCCGACC	20
BnaA01g02100D	qBnTMT2-1 F	CAGTGAAAGGAGGAAGCACAG	21
	qBnTMT2-1 R	CCTTGTTTGATTCCCTCCTAC	21
BnaA08g21610D	qBnTMT1-2 F	TCTCGACACGGCAGCTTAGCAG	22
	qBnTMT1-2 R	ATCCCGCTCCTCGTGTTTCCG	21
BnaC08g19500D	qBnTMT1-4 F	GAGACGCCCCATGCTGATACTG	22
	qBnTMT1-4 R	GGTAACCGCAAGACCCGCG	19
BnaUnng01720D	qBnPLT3-2 F	GGTTTCTATGAGTTTTCTGTCAATA	25
	qBnPLT3-2 R	GAATCTCTAATCCGTCGCAAGCTC	24
BnaC03g73840D	qBnPLT5-3 F	GAGCACTCCTCATGGGGTTCGCC	23
	qBnPLT5-3 R	GAGAAGGCGAGGTTTGATACGTAG	24
BnaC01g33830D	qBnPLT5-2 F	GAAAACATCATTCATACTAGTGGCC	25
	qBnPLT5-2 R	ATCTCAGAGGTGTAAACCCATG	22
BnaA01g26430D	qBnPLT5-1 F	CTTAACATTTTTTCACTCATCGGC	24
	qBnPLT5-1 R	CCCATGAGGATTGCTCCGGCA	21
BnaC02g06970D	qBnVGT2-2 F	GGTTGGTAAAACATCTGGTGAGATC	25
	qBnVGT2-2 R	CTTCTTCCTATAACGTCAGCGATG	24
BnaA08g17490D	qBnINT2-1 F	GATCTTCCGAGAAAATCAACATTAC	25
	qBnINT2-1 R	GAACCAAATGCGTTAAGTCCTGCG	24
BnaCnng34530D	qBnINT2-2 F	GTTTACACTCCCTGAATCGCCTCGC	25
	qBnINT2-2 R	CGTTTTGGTTTTGCATAGTTTGATC	25
BnaA03g05850D	qBnpGlcT1-1 F	CACCTCCACTGCTCTGCTTCTAGC	24
	qBnpGlcT1-1 R	GGCAAAACGGTGCCGGAGCTGTTC	24
BnaC01g12770D	qBnSTP12-2 F	CCTCCCGGACACACCGAAC	19
	qBnSTP12-2 R	CATCAAAGCCGCGTCGTTAC	20
BnaA06g06960D	qBnSTP1-1 F	CCTCCTCCGCCGTAAATACCGC	22
	qBnSTP1-1 R	CACAGCCTGGCATATAAGCATTTGG	25
BnaC05g08610D	qBnSTP1-3 F	CCATTCTTTCAGCAGCTCACTGGG	24
	qBnSTP1-3 R	CCGTCTACCCCGAACTTGGCCCCA	24
BnaA06g39540D	qBnSTP13-1 F	CTCCGTCAGATTCGAGGCACCGTC	24
	qBnSTP13-1 R	ATCTGCAAGGCAATGGCGATGAGG	24
BnaA09g04260D	qBnSTP13-2 F	GGATGGGGATGGAGGCTGTCCT	22
	qBnSTP13-2 R	TTAGCAAGGCGGCTAGCTTCAAGG	24
BnaC09g03670D	qBnSTP13-4 F	GAAGGAAAAGCCGTTCTTCGTCGC	24
	qBnSTP13-4 R	CTTGAGAGAAGAACATTTGGACAC	24
BnaA08g29710D	qBnSTP5-1 F	TGACATGTGTTGTGGCCGCTTCGG	24
	qBnSTP5-1 R	GCAGTACACATCTGGCTTAGCTTC	24
BnaC08g06850D	qBnSTP5-2 F	GATTAGCTCTTGATGTCGGCAGAG	24
	qBnSTP5-2 R	CGCAGTACACATCTGGCTTAGTTTG	25
BnaC07g15720D	qBnERD6-like5-4 F	GTTTCTTCTGCGTTTTGTGTGGTC	24
	qBnERD6-like5-4 R	CTCCATGTAACCATTGTGCCTACG	24
BnaA10g16170D	qBnERD6-like14-1 F	CTGGAAAATCCTTGCCCTTACTGGG	25
	qBnERD6-like14-1 R	GGGAAACACCAATGATGACAGACC	24
BnaC09g39020D	qBnERD6-like14-2 F	CCTGTGTACATTGCTGAGATATCC	24
	qBnERD6-like14-2 R	CAAAACAATGCAGGGAGCAAGTCCG	25
BnaC08g42900D	qBnERD6-6 F	GTTGCTTGGAATCGGCGTTGGTC	23
	qBnERD6-6 R	GTTTGCTTCACGAGAAATGTCTACG	25
BnaA09g48640D	qBnERD6-4 F	CTATTGGCACATCCGTGATAGCC	23
	qBnERD6-4 R	AGAATTCCAAATGACTCGAACCCG	24
BnaA07g26310D	qBnpGlcT2-1 F	CTGTGGCAGCACTCTATGTCACG	24
	qBnpGlcT2-1 R	CGCTTCAGCTATCCTCCCTTGCTTG	25
BnaA10g18150D	qBnpGlcT1-2 F	CCACCGGCTCTTACTTCGC	19
	qBnpGlcT1-2 R	CAGAGGTATTGCTTCTTCTTCG	22
BnaA09g00530D	qBnSTP7-2 F	CCTCAGCTAGTCATGGCCG	19
	qBnSTP7-2 R	GAGACAAATGAAGATGACTAC	21
BnaCnng01130D	qBnSTP7-4 F	CACATCTCCGAGGCGGTCTG	20
	qBnSTP7-4 R	CGTCTTCCTTTATCTGTTAAG	21
BnaA05g31800D	qBnERD6-like10-1 F	CTCTGCTTCTTGTCTTCTCC	20
	qBnERD6-like10-1 R	GCAGCTTTGGCGCTGAATATG	21
BnaC05g46390D	qBnERD6-like10-2 F	CACCTTTGGCGTTTCCGC	18
	qBnERD6-like10-2 R	CTTGGCTAGTGCAATTGCAAC	21
