# Supplementary material for: Genome-Wide Identification and Expression Profiling of Monosaccharide Transporter Genes Associated with High Harvest Index Values in Rapeseed (Brassica napus L.)
Source: Genes (Basel). 2020 Jun 15;11(6):653. doi: 10.3390/genes11060653 (PMC7349323; doi:10.3390/genes11060653)
Supplement: Supplementary file 1 [file genes-11-00653-s001.zip › Supplementary/Table S2.xlsx]

## Sheet: Sheet1
Table S2. Homologous genes among the A and C sub-genomes of B. napus, B. rapa, B. oleracea and their homologs in Arabidopsis
Gene ID (At)	Gene Name (At)	Gene ID (Bra)	Gene Name (Bra)	Gene ID (Bol)	Gene Name (Bol)	Gene ID (BnaA)	Gene Name (BnaA)	Gene ID (BnaC)	Gene Name (BnaC)
At1G08930	AtERD6	Bra018591	BrERD6-1	Bol006573	BoERD6-1	BnaA06g05210D	BnERD6-1	BnaC05g06500D	BnERD6-5
		Bra030748	BrERD6-2	Bol022158	BoERD6-2	BnaA08g26700D	BnERD6-2	BnaC08g42900D	BnERD6-6
		Bra031649	BrERD6-3	Bol035340	BoERD6-3	BnaA09g15640D	BnERD6-3	BnaCnng06500D	BnERD6-7
		——	——	Bol041246	BoERD6-4	BnaA09g48640D	BnERD6-4	——	——
At1G08920	AtERD6-like1	Bra018592	BrERD6-like1-1	Bol006572	BoERD6-like1-1	BnaA06g05200D	BnERD6-like1-1	BnaC05g06490D	BnERD6-like1-4
		Bra030747	BrERD6-like1-2	Bol022159	BoERD6-like1-2	BnaA08g26710D	BnERD6-like1-2	BnaC06g09600D	BnERD6-like1-5
		Bra031648	BrERD6-like1-3	Bol041245	BoERD6-like1-3	BnaA09g48650D	BnERD6-like1-3	BnaC08g09100D	BnERD6-like1-6
		——	——	——	——	——	——	BnaC08g42910D	BnERD6-like1-7
At3G05400	AtERD6-like10	Bra039441	BrERD6-like10	Bol001640	BoERD6-like10	BnaA05g31800D	BnERD6-like10-1	BnaC05g46390D	BnERD6-like10-2
At3G20460	AtERD6-like11	Bra035779	BrERD6-like11-1	——	——	BnaA05g36140D	BnERD6-like11-1	BnaC05g31600D	BnERD6-like11-3
		Bra035780	BrERD6-like11-2	——	——	BnaA05g36160D	BnERD6-like11-2	BnaC05g31590D	BnERD6-like11-4
At4G04750	AtERD6-like12	Bra018505	BrERD6-like12-1	Bol010207	BoERD6-like12-1	BnaA02g21050D	BnERD6-like12-1	BnaC02g26360D	BnERD6-like12-3
		Bra029515	BrERD6-like12-2	Bol032677	BoERD6-like12-2	BnaA09g20270D	BnERD6-like12-2	BnaC09g22650D	BnERD6-like12-4
		——	——	——	——	——	——	BnaC09g22640D	BnERD6-like12-5
At4G04760	AtERD6-like13	Bra000805	BrERD6-like13	Bol030574	BoERD6-like13	BnaA03g25570D	BnERD6-like13-1	BnaC03g30000D	BnERD6-like13-2
At5G18840	AtERD6-like14	Bra002189	BrERD6-like14	Bol014662	BoERD6-like14	BnaA10g16170D	BnERD6-like14-1	BnaC09g39020D	BnERD6-like14-2
At1G08890	AtERD6-like15	——	——	——	——	——	——	——	——
At3G05160	AtERD6-like16	——	——	——	——	——	——	——	——
At1G08900	AtERD6-like2	Bra018594	BrERD6-like2	Bol041243	BoERD6-like2	BnaA06g05180D	BnERD6-like2-1	BnaC05g06460D	BnERD6-like2-2
At1G19450	AtERD6-like3	Bra025740	BrERD6-like3-1	Bol026859	BoERD6-like3	BnaA06g13580D	BnERD6-like3-1	BnaC08g36710D	BnERD6-like3-4
		Bra031082	BrERD6-like3-2	——	——	BnaA06g13670D	BnERD6-like3-2	BnaCnng19380D	BnERD6-like3-5
		——	——	——	——	BnaA09g44150D	BnERD6-like3-3	——	——
At1G54730	AtERD6-like4	——	——	Bol009188	BoERD6-like4	BnaA01g21370D	BnERD6-like4-1	BnaC01g26790D	BnERD6-like4-2
At2G48020	AtERD6-like5	Bra012176	BrERD6-like5-1	Bol003297	BoERD6-like5-1	BnaA04g02410D	BnERD6-like5-1	BnaC07g15720D	BnERD6-like5-4
		Bra038858	BrERD6-like5-2	Bol022713	BoERD6-like5-2	BnaA07g11770D	BnERD6-like5-2	BnaC07g01980D	BnERD6-like5-5
		——	——	——	——	BnaA07g01410D	BnERD6-like5-3	——	——
At1G75220	AtERD6-like6	Bra003761	BrERD6-like6-1	Bol027745	BoERD6-like6-1	BnaA02g35880D	BnERD6-like6-1	BnaC06g22500D	BnERD6-like6-4
		Bra008184	BrERD6-like6-2	Bol039900	BoERD6-like6-2	BnaA07g21790D	BnERD6-like6-2	BnaC06g35990D	BnERD6-like6-5
		Bra015858	BrERD6-like6-3	Bol039337	BoERD6-like6-3	BnaA07g31980D	BnERD6-like6-3	BnaCnng08080D	BnERD6-like6-6
At3G05150	AtERD6-like7	Bra040113	BrERD6-like7	Bol002716	BoERD6-like7	BnaA01g33330D	BnERD6-like7-1	BnaC01g39820D	BnERD6-like7-2
At3G05155	AtERD6-like8	Bra040114	BrERD6-like8	Bol002715	BoERD6-like8-1	BnaA01g33340D	BnERD6-like8-1	BnaC01g39830D	BnERD6-like8-3
		——	——	Bol003166	BoERD6-like8-2	BnaA05g32010D	BnERD6-like8-2	BnaC05g46630D	BnERD6-like8-4
At3G05165	AtERD6-like9	Bra039457	BrERD6-like9	Bol003167	BoERD6-like9	BnaA05g31990D	BnERD6-like9-1	BnaC05g46620D	BnERD6-like9-2
At2G43330	AtINT1	Bra004756	BrINT1-1	Bol021602	BoINT1-1	BnaA04g25030D	BnINT1-1	BnaC04g48870D	BnINT1-3
		Bra037719	BrINT1-2	Bol029995	BoINT1-2	BnaA05g03260D	BnINT1-2	BnaC04g02870D	BnINT1-4
At1G30220	AtINT2	Bra010788	BrINT2	Bol016127	BoINT2	BnaA08g17490D	BnINT2-1	BnaCnng34530D	BnINT2-2
At2G35740	AtINT3	Bra017297	BrINT3	——	——	BnaA04g20750D	BnINT3-1	BnaC04g56490D	BnINT3-2
At4G16480	AtINT4	Bra038469	BrINT4-2	Bol020228	BoINT4-1	BnaA03g42620D	BnINT4-1	BnaC07g33720D	BnINT4-3
		Bra012714	BrINT4-1	Bol037183	BoINT4-2	BnaAnng37910D	BnINT4-2	BnaCnng73380D	BnINT4-4
At5G16150	AtpGlcT1	Bra006341	BrpGlcT1-1	Bol019896	BopGlcT1-1	BnaA03g05850D	BnpGlcT1-1	BnaC03g07590D	BnpGlcT1-3
		Bra008640	BrpGlcT1-2	Bol034385	BopGlcT1-2	BnaA10g18150D	BnpGlcT1-2	BnaC09g41660D	BnpGlcT1-4
At1G67300	AtpGlcT2	Bra004216	BrpGlcT2	Bol003893	BopGlcT2	BnaA07g26310D	BnpGlcT2-1	BnaC06g28380D	BnpGlcT2-2
At1G79820	AtpGlcT3	Bra003534	BrpGlcT3	Bol021420	BopGlcT3	BnaA07g19680D	BnpGlcT3	——	——
At1G05030	AtpGlcT4	——	——	——	——	——	——	——	——
At2G16120	AtPLT1	Bra001966	BrPLT1-1	Bol031861	BoPLT1-1	BnaA07g03520D	BnPLT1-1	BnaCnng67460D	BnPLT1-3
		Bra001967	BrPLT1-2	Bol031864	BoPLT1-2	BnaAnng41630D	BnPLT1-2	——	——
		Bra001968	BrPLT1-3	——	——	——	——	——	——
At2G16130	AtPLT2	——	——	Bol031857	BoPLT2-1	BnaA07g03530D	BnPLT2	——	——
At2G18480	AtPLT3	Bra037218	BrPLT3	Bol002201	BoPLT3-1	BnaUnng01720D	BnPLT3-2	BnaCnng50240D	BnPLT3-1
		——	——	Bol002204	BoPLT3-2	——	——	——	——
At2G20780	AtPLT4	——	——	——	——	BnaA07g03370D	BnPLT4-1	BnaCnng76720D	BnPLT4-2
At3G18830	AtPLT5	Bra001725	BrPLT5-1	Bol022867	BoPLT5-1	BnaA01g26430D	BnPLT5-1	BnaC01g33830D	BnPLT5-2
		Bra037555	BrPLT5-2	Bol030979	BoPLT5-2	——	——	BnaC03g73840D	BnPLT5-3
At4G36670	AtPLT6	Bra010567	BrPLT6-1	Bol016326	BoPLT6-1	BnaA01g01140D	BnPLT6-1	BnaC03g61910D	BnPLT6-4
		Bra011699	BrPLT6-2	Bol018653	BoPLT6-2	BnaA03g53530D	BnPLT6-2	BnaC07g46160D	BnPLT6-5
		Bra017771	BrPLT6-3	Bol028979	BoPLT6-3	BnaA08g15350D	BnPLT6-3	BnaCnng53530D	BnPLT6-6
At5G27350	AtSFP1	Bra009968	BrSFP1-1	——	——	BnaA02g31080D	BnSFP1-1	——	——
		Bra020595	BrSFP1-2	——	——	BnaA02g31110D	BnSFP1-2	——	——
		——	——	——	——	BnaA06g28860D	BnSFP1-3	——	——
At5G27360	AtSFP2	Bra020592	BrSFP2-1	Bol012784	BoSFP2-1	BnaA02g31100D	BnSFP2-1	BnaC02g39660D	BnSFP2-2
		Bra020593	BrSFP2-2	Bol012785	BoSFP2-2	——	——	BnaC02g48280D	BnSFP2-3
		——	——	Bol016671	BoSFP2-3	——	——	BnaCnng57580D	BnSFP2-4
At1G11260	AtSTP1	Bra019870	BrSTP1-1	Bol031302	BoSTP1-1	BnaA06g06960D	BnSTP1-1	BnaC05g08610D	BnSTP1-3
		Bra031762	BrSTP1-2	Bol036657	BoSTP1-2	BnaA09g47680D	BnSTP1-2	BnaC08g42140D	BnSTP1-4
At3G19940	AtSTP10	Bra038243	BrSTP10-1	Bol000549	BoSTP10-1	BnaA01g36650D	BnSTP10-1	BnaC01g32930D	BnSTP10-4
		Bra038244	BrSTP10-2	Bol014062	BoSTP10-2	BnaA01g36670D	BnSTP10-2	BnaC01g32910D	BnSTP10-5
		Bra038245	BrSTP10-3	Bol014063	BoSTP10-3	BnaAnng21480D	BnSTP10-3	BnaC01g32920D	BnSTP10-6
		——	——	Bol014064	BoSTP10-4	——	——	——	——
At5G23270	AtSTP11	——	——	Bol017091	BoSTP11	BnaA03g39490D	BnSTP11-1	BnaC02g42230D	BnSTP11-2
At4G21480	AtSTP12	Bra013529	BrSTP12	Bol028422	BoSTP12	BnaA01g11330D	BnSTP12-1	BnaC01g12770D	BnSTP12-2
At5G26340	AtSTP13	Bra009896	BrSTP13-1	Bol032462	BoSTP13-1	BnaA06g39540D	BnSTP13-1	BnaC07g28860D	BnSTP13-3
		Bra036575	BrSTP13-2	Bol022294	BoSTP13-2	BnaA09g04260D	BnSTP13-2	BnaC09g03670D	BnSTP13-4
At1G77210	AtSTP14	Bra015685	BrSTP14	Bol027572	BoSTP14	BnaA07g33390D	BnSTP14-1	BnaC06g37940D	BnSTP14-2
At1G07340	AtSTP2	Bra015575	BrSTP2-1	Bol041122	BoSTP2-1	BnaA08g28920D	BnSTP2-1	BnaC05g05120D	BnSTP2-3
		Bra030678	BrSTP2-2	Bol023380	BoSTP2-2	BnaA10g04790D	BnSTP2-2	BnaC08g02110D	BnSTP2-4
At5G61520	AtSTP3	Bra012948	BrSTP3	Bol017006	BoSTP3	BnaA03g40290D	BnSTP3-1	BnaC07g31250D	BnSTP3-2
At3G19930	AtSTP4	Bra001766	BrSTP4-1	Bol000550	BoSTP4-1	BnaA03g35490D	BnSTP4-2	BnaC01g28090D	BnSTP4-5
		Bra022468	BrSTP4-2	Bol018147	BoSTP4-2	BnaA05g19250D	BnSTP4-3	BnaC03g41260D	BnSTP4-6
		Bra038242	BrSTP4-3	Bol026680	BoSTP4-3	——	——	BnaC05g32770D	BnSTP4-7
		——	——	Bol036542	BoSTP4-4	——	——	——	——
		——	——	Bol036543	BoSTP4-5	——	——	——	——
At1G34580	AtSTP5	Bra036755	BrSTP5	Bol009461	BoSTP5	BnaA08g29710D	BnSTP5-1	BnaC08g06850D	BnSTP5-2
At3G05960	AtSTP6	Bra001175	BrSTP6-1	Bol002474	BoSTP6-1	BnaA03g29310D	BnSTP6-1	BnaC03g34490D	BnSTP6-5
		Bra001176	BrSTP6-2	Bol002866	BoSTP6-2	BnaA03g29290D	BnSTP6-2	BnaC05g45870D	BnSTP6-6
		Bra020794	BrSTP6-3	Bol034076	BoSTP6-3	BnaA05g31350D	BnSTP6-3	——	——
		Bra040241	BrSTP6-4	——	——	BnaAnng03010D	BnSTP6-4	——	——
At4G02050	AtSTP7	Bra000898	BrSTP7-1	Bol011395	BoSTP7-1	BnaA03g26380D	BnSTP7-1	BnaC03g31170D	BnSTP7-3
		Bra036297	BrSTP7-2	Bol030687	BoSTP7-2	BnaA09g00530D	BnSTP7-2	BnaCnng01130D	BnSTP7-4
At5G26250	AtSTP8	Bra009892	BrSTP8	Bol022297	BoSTP8	BnaA06g28180D	BnSTP8-1	BnaC07g49600D	BnSTP8-2
At1G50310	AtSTP9	Bra018841	BrSTP9-1	Bol010165	BoSTP9-1	BnaA05g15920D	BnSTP9-1	BnaC06g03490D	BnSTP9-3
		Bra039642	BrSTP9-2	Bol014014	BoSTP9-2	BnaA06g02890D	BnSTP9-2	BnaCnng25770D	BnSTP9-4
At1G20840	AtTMT1	Bra016448	BrTMT1-1	Bol007013	BoTMT1-1	BnaA06g14680D	BnTMT1-1	BnaC05g16060D	BnTMT1-3
		Bra025848	BrTMT1-2	Bol026989	BoTMT1-2	BnaA08g21610D	BnTMT1-2	BnaC08g19500D	BnTMT1-4
At4G35300	AtTMT2	Bra011604	BrTMT2	Bol029084	BoTMT2	BnaA01g02100D	BnTMT2-1	BnaC01g03250D	BnTMT2-2
		——	——	——	——	——	——	BnaCnng48010D	BnTMT2-3
At3G51490	AtTMT3	Bra036794	BrTMT3-1	Bol010606	BoTMT3-1	BnaA01g19430D	BnTMT3-1	BnaC01g23380D	BnTMT3-3
		Bra038902	BrTMT3-2	Bol014762	BoTMT3-2	BnaA09g32040D	BnTMT3-2	BnaC08g22860D	BnTMT3-4
At3G03090	AtVGT1	Bra001072	BrVGT1-1	Bol000835	BoVGT1-1	BnaA03g28200D	BnVGT1-1	BnaC03g33300D	BnVGT1-3
		Bra021374	BrVGT1-2	Bol002244	BoVGT1-2	BnaA05g32340D	BnVGT1-2	BnaC03g33320D	BnVGT1-4
		Bra032018	BrVGT1-3	Bol002245	BoVGT1-3	——	——	BnaC04g49940D	BnVGT1-5
		——	——	Bol003798	BoVGT1-4	——	——	BnaCnng06220D	BnVGT1-6
		——	——	——	——	——	——	BnaCnng18320D	BnVGT1-7
		——	——	——	——	——	——	BnaCnng14730D	BnVGT1-8
At5G17010	AtVGT2	Bra023592	BrVGT2	Bol021315	BoVGT2	BnaA02g03350D	BnVGT2-1	BnaC02g06970D	BnVGT2-2
At5G59250	AtVGT3	Bra002596	BrVGT3	Bol016826	BoVGT3	BnaA10g12120D	BnVGT3-1	BnaC09g53840D	BnVGT3-2
