# Supplementary material for: Genome-Wide Identification and Expression Profiling of Monosaccharide Transporter Genes Associated with High Harvest Index Values in Rapeseed (Brassica napus L.)
Source: Genes (Basel). 2020 Jun 15;11(6):653. doi: 10.3390/genes11060653 (PMC7349323; doi:10.3390/genes11060653)
Supplement: Supplementary file 1 [file genes-11-00653-s001.zip › Supplementary/Table S3.xlsx]

## Sheet: Sheet1
Table S3. Complete list of the 175 BnMST genes identified in our study
Gene Name	Transcript Name	Orthologues in Arabidopsis	Classify-cation	Gene Location	gDNA size (bp)	CDS size (nts)	Protein			Subcellular Localization
							Length (aa)	Mw (kDa)	pI
BnERD6-1	BnaA06g05210D	AT1G08930 (AtERD6)	ERD6-like Subfamily	ChrA06:2,975,974 － 2,979,566	3593	1503	501	54.6271	8.32	Nuc:0.54, Cyt:0.35, Chl:0.05, Mit:0.04, Sec:0.02
BnERD6-2	BnaA08g26700D	AT1G08930 (AtERD6)	ERD6-like Subfamily	ChrA08:17,993,084 － 17,996,532	3449	1545	515	56.6166	9.05	Nuc:0.52, Cyt:0.33, Chl:0.07, Mit:0.06, Sec:0.02
BnERD6-3	BnaA09g15640D	AT1G08930 (AtERD6)	ERD6-like Subfamily	ChrA09:9,105,964 － 9,111,057	5094	1512	504	55.3009	8.35	Cyt:0.66, Nuc:0.19, Chl:0.11, Mit:0.03, Sec:0.01
BnERD6-4	BnaA09g48640D	AT1G08930 (AtERD6)	ERD6-like Subfamily	ChrA09:32,539,065 － 32,542,675	3611	1494	498	54.457	8.76	Nuc:0.39, Cyt:0.24, Mit:0.18, Chl:0.17, Sec:0.02
BnERD6-5	BnaC05g06500D	AT1G08930 (AtERD6)	ERD6-like Subfamily	ChrC05:3,218,324 － 3,221,856	3533	1503	501	54.7734	8.73	Nuc:0.52, Cyt:0.33, Chl:0.07, Mit:0.07, Sec:0.02
BnERD6-6	BnaC08g42900D	AT1G08930 (AtERD6)	ERD6-like Subfamily	ChrC08:36,882,091 － 36,885,796	3706	1494	498	54.431	8.76	Nuc:0.45, Cyt:0.28, Chl:0.12, Mit:0.12, Sec:0.02
BnERD6-7	BnaCnng06500D	AT1G08930 (AtERD6)	ERD6-like Subfamily	ChrCnn:5,699,047 － 5,702,357	3311	1521	507	55.4253	8.98	Nuc:0.53, Cyt:0.33, Chl:0.06, Mit:0.06, Sec:0.02
BnERD6-like1-1	BnaA06g05200D	AT1G08920 -	ERD6-like Subfamily	ChrA06:2,967,270 － 2,970,220	2951	1413	471	51.3525	8.21	Sec:0.85, Cyt:0.11, Nuc:0.02, Chl:0.02
BnERD6-like1-2	BnaA08g26710D	AT1G08920 -	ERD6-like Subfamily	ChrA08:17,999,472 － 18,002,596	3125	1413	471	51.3395	6.73	Sec:0.86, Cyt:0.1, Nuc:0.02, Chl:0.01
BnERD6-like1-3	BnaA09g48650D	AT1G08920 -	ERD6-like Subfamily	ChrA09:32,546,686 － 32,548,604	1919	933	311	34.0535	6.58	Sec:0.85, Cyt:0.11, Nuc:0.02, Chl:0.01
BnERD6-like1-4	BnaC05g06490D	AT1G08920 -	ERD6-like Subfamily	ChrC05:3,207,872 － 3,210,811	2940	1413	471	51.4036	8.21	Sec:0.86, Cyt:0.1, Nuc:0.02, Chl:0.01
BnERD6-like1-5	BnaC06g09600D	AT1G08920 -	ERD6-like Subfamily	ChrC06:11,452,610 － 11,454,799	2190	984	328	36.1509	6.6	Sec:0.78, Chl:0.09, Cyt:0.08, Mit:0.02, Nuc:0.02
BnERD6-like1-6	BnaC08g09100D	AT1G08920 -	ERD6-like Subfamily	ChrC08:13,680,476 － 13,682,665	2190	984	328	36.1509	6.6	Sec:0.78, Chl:0.09, Cyt:0.08, Mit:0.02, Nuc:0.02
BnERD6-like1-7	BnaC08g42910D	AT1G08920 -	ERD6-like Subfamily	ChrC08:36,892,362 － 36,895,331	2970	1413	471	51.2594	7.42	Sec:0.84, Cyt:0.11, Nuc:0.02, Chl:0.02
BnERD6-like1-8	BnaCnng06490D	AT1G08920 -	ERD6-like Subfamily	ChrCnn:5,686,105 － 5,688,985	2881	1413	471	51.3205	7.42	Sec:0.86, Cyt:0.1, Nuc:0.02, Chl:0.01
BnERD6-like2-1	BnaA06g05180D	AT1G08900 -	ERD6-like Subfamily	ChrA06:2,954,010 － 2,957,369	3360	1386	462	50.6976	6.45	Sec:0.33, Cyt:0.32, Chl:0.26, Nuc:0.06, Mit:0.03
BnERD6-like2-2	BnaC05g06460D	AT1G08900 -	ERD6-like Subfamily	ChrC05:3,171,977 － 3,175,368	3392	1383	461	50.5235	6.89	Chl:0.38, Cyt:0.36, Nuc:0.17, Mit:0.07, Sec:0.02
BnERD6-like3-1	BnaA06g13580D	AT1G19450 -	ERD6-like Subfamily	ChrA06:7,123,517 － 7,128,233	4717	1881	627	68.2294	9	Chl:0.67, Cyt:0.16, Nuc:0.09, Mit:0.07, Sec:0.01
BnERD6-like3-2	BnaA06g13670D	AT1G19450 -	ERD6-like Subfamily	ChrA06:7,293,625 － 7,297,499	3875	1464	488	52.777	8.2	Chl:0.61, Cyt:0.18, Nuc:0.12, Mit:0.08, Sec:0.01
BnERD6-like3-3	BnaA09g44150D	AT1G19450 -	ERD6-like Subfamily	ChrA09:30,359,577 － 30,362,409	2833	1464	488	52.4608	8.82	Chl:0.39, Mit:0.29, Nuc:0.17, Cyt:0.13, Sec:0.02
BnERD6-like3-4	BnaC08g36710D	AT1G19450 -	ERD6-like Subfamily	ChrC08:33,830,493 － 33,833,332	2840	1464	488	52.4888	8.88	Chl:0.39, Mit:0.29, Nuc:0.17, Cyt:0.13, Sec:0.02
BnERD6-like3-5	BnaCnng19380D	AT1G19450 -	ERD6-like Subfamily	ChrCnn:18,092,204 － 18,098,498	6295	792	264	29.1636	10.46	Chl:0.47, Mit:0.28, Cyt:0.12, Nuc:0.11, Sec:0.02
BnERD6-like4-1	BnaA01g21370D	AT1G54730 -	ERD6-like Subfamily	ChrA01:13,219,924 － 13,229,184	9261	1389	463	49.8565	5.28	Sec:0.87, Cyt:0.09, Nuc:0.02, Chl:0.01
BnERD6-like4-2	BnaC01g26790D	AT1G54730 -	ERD6-like Subfamily	ChrC01:24,225,607 － 24,235,259	9653	1305	435	47.8095	6.82	Sec:0.49, Cyt:0.31, Chl:0.12, Nuc:0.06, Mit:0.02
BnERD6-like5-1	BnaA04g02410D	AT2G48020 -	ERD6-like Subfamily	ChrA04:1,577,105 － 1,578,685	1581	558	186	20.0643	7.64	Sec:0.41, Chl:0.34, Cyt:0.19, Mit:0.03, Nuc:0.03
BnERD6-like5-2	BnaA07g11770D	AT2G48020 -	ERD6-like Subfamily	ChrA07:10,885,970 － 10,889,108	3139	1407	469	50.4078	9.01	Cyt:0.42, Sec:0.4, Nuc:0.08, Chl:0.07, Mit:0.03
BnERD6-like5-3	BnaA07g01410D	AT2G48020 -	ERD6-like Subfamily	ChrA07:1,110,232 － 1,112,901	2670	1392	464	49.8778	8.34	Cyt:0.53, Sec:0.27, Chl:0.12, Nuc:0.06, Mit:0.02
BnERD6-like5-4	BnaC07g15720D	AT2G48020 -	ERD6-like Subfamily	ChrC07:21,682,690 － 21,685,915	3226	1401	467	50.1443	8.92	Sec:0.45, Cyt:0.39, Nuc:0.07, Chl:0.06, Mit:0.03
BnERD6-like5-5	BnaC07g01980D	AT2G48020 -	ERD6-like Subfamily	ChrC07:2,659,241 － 2,662,162	2922	1392	464	49.8587	8.05	Cyt:0.53, Sec:0.28, Chl:0.12, Nuc:0.06, Mit:0.02
BnERD6-like6-1	BnaA02g35880D	AT1G75220 -	ERD6-like Subfamily	ChrA02:590,038 － 593,386	3349	1467	489	52.7881	8.71	Chl:0.3, Mit:0.25, Nuc:0.25, Cyt:0.18, Sec:0.02
BnERD6-like6-2	BnaA07g21790D	AT1G75220 -	ERD6-like Subfamily	ChrA07:16,826,364 － 16,829,754	3391	1470	490	52.8781	8.19	Chl:0.58, Cyt:0.2, Nuc:0.12, Mit:0.08, Sec:0.01
BnERD6-like6-3	BnaA07g31980D	AT1G75220 -	ERD6-like Subfamily	ChrA07:22,242,677 － 22,245,913	3237	1461	487	52.4526	8.88	Chl:0.37, Mit:0.3, Nuc:0.18, Cyt:0.14, Sec:0.02
BnERD6-like6-4	BnaC06g22500D	AT1G75220 -	ERD6-like Subfamily	ChrC06:24,542,337 － 24,545,721	3385	1470	490	52.8511	8.19	Chl:0.61, Cyt:0.17, Nuc:0.12, Mit:0.09, Sec:0.01
BnERD6-like6-5	BnaC06g35990D	AT1G75220 -	ERD6-like Subfamily	ChrC06:34,667,461 － 34,670,748	3288	1461	487	52.4526	8.88	Chl:0.37, Mit:0.3, Nuc:0.18, Cyt:0.14, Sec:0.02
BnERD6-like6-6	BnaCnng08080D	AT1G75220 -	ERD6-like Subfamily	ChrCnn:7,469,654 － 7,473,057	3404	1467	489	52.7881	8.71	Chl:0.3, Mit:0.25, Nuc:0.25, Cyt:0.18, Sec:0.02
BnERD6-like7-1	BnaA01g33330D	AT3G05150 -	ERD6-like Subfamily	ChrA01:22,596,978 － 22,600,058	3081	1419	473	51.2787	6.46	Cyt:0.51, Sec:0.32, Chl:0.1, Nuc:0.06, Mit:0.01
BnERD6-like7-2	BnaC01g39820D	AT3G05150 -	ERD6-like Subfamily	ChrC01:38,330,266 － 38,333,562	3297	1419	473	51.2827	6.46	Cyt:0.51, Sec:0.32, Chl:0.1, Nuc:0.06, Mit:0.01
BnERD6-like8-1	BnaA01g33340D	AT3G05155 -	ERD6-like Subfamily	ChrA01:22,603,630 － 22,608,837	5208	1395	465	50.9191	6.04	Sec:0.54, Cyt:0.19, Chl:0.16, Nuc:0.06, Mit:0.05
BnERD6-like8-2	BnaA05g32010D	AT3G05155 -	ERD6-like Subfamily	ChrA05:22,012,661 － 22,014,837	2177	633	211	23.4345	9.64	Chl:0.61, Cyt:0.2, Nuc:0.11, Mit:0.07, Sec:0.02
BnERD6-like8-3	BnaC01g39830D	AT3G05155 -	ERD6-like Subfamily	ChrC01:38,336,565 － 38,343,699	7135	2481	827	90.0541	8.78	Sec:0.46, Chl:0.26, Cyt:0.22, Nuc:0.04, Mit:0.02
BnERD6-like8-4	BnaC05g46630D	AT3G05155 -	ERD6-like Subfamily	ChrC05:42,028,979 － 42,032,610	3632	1389	463	50.4048	8.02	Sec:0.69, Cyt:0.15, Chl:0.12, Nuc:0.03, Mit:0.01
BnERD6-like9-1	BnaA05g31990D	AT3G05165 -	ERD6-like Subfamily	ChrA05:22,004,896 － 22,009,091	4196	1410	470	51.2289	5.78	Nuc:0.46, Cyt:0.31, Chl:0.11, Mit:0.09, Sec:0.03
BnERD6-like9-2	BnaC05g46620D	AT3G05165 -	ERD6-like Subfamily	ChrC05:42,024,717 － 42,028,618	3902	1053	351	38.1396	8.54	Chl:0.38, Cyt:0.37, Nuc:0.16, Mit:0.07, Sec:0.02
BnERD6-like10-1	BnaA05g31800D	AT3G05400 -	ERD6-like Subfamily	ChrA05:21,900,554 － 21,905,827	5274	1389	463	50.2597	8.28	Chl:0.5, Cyt:0.29, Nuc:0.11, Mit:0.08, Sec:0.03
BnERD6-like10-2	BnaC05g46390D	AT3G05400 -	ERD6-like Subfamily	ChrC05:41,895,997 － 41,902,491	6495	1389	463	50.3897	8	Chl:0.55, Cyt:0.24, Nuc:0.11, Mit:0.08, Sec:0.02
BnERD6-like11-1	BnaA05g36140D	AT3G20460 -	ERD6-like Subfamily	ChrA05:1,701,151 － 1,706,199	5049	1419	473	51.3881	8.81	Cyt:0.64, Nuc:0.18, Chl:0.14, Mit:0.04, Sec:0.01
BnERD6-like11-2	BnaA05g36160D	AT3G20460 -	ERD6-like Subfamily	ChrA05:1,720,067 － 1,724,560	4494	1428	476	51.6784	7.49	Sec:0.43, Cyt:0.4, Chl:0.09, Nuc:0.07, Mit:0.01
BnERD6-like11-3	BnaC05g31600D	AT3G20460 -	ERD6-like Subfamily	ChrC05:31,034,816 － 31,040,795	5980	1461	487	53.0388	8.19	Cyt:0.61, Nuc:0.18, Chl:0.15, Mit:0.03, Sec:0.02
BnERD6-like11-4	BnaC05g31590D	AT3G20460 -	ERD6-like Subfamily	ChrC05:31,021,875 － 31,025,622	3748	1215	405	43.7403	6.74	Sec:0.44, Cyt:0.4, Chl:0.08, Nuc:0.07, Mit:0.01
BnERD6-like12-1	BnaA02g21050D	AT4G04750 -	ERD6-like Subfamily	ChrA02:13,333,596 － 13,336,900	3305	1365	455	49.0902	5.55	Chl:0.68, Cyt:0.14, Sec:0.11, Mit:0.04, Nuc:0.02
BnERD6-like12-2	BnaA09g20270D	AT4G04750 -	ERD6-like Subfamily	ChrA09:13,194,750 － 13,203,482	8733	1446	482	51.8146	5.79	Sec:0.5, Chl:0.29, Cyt:0.16, Nuc:0.03, Mit:0.02
BnERD6-like12-3	BnaC02g26360D	AT4G04750 -	ERD6-like Subfamily	ChrC02:23,779,786 － 23,783,070	3285	1368	456	49.003	5.41	Chl:0.74, Cyt:0.12, Sec:0.08, Mit:0.04, Nuc:0.02
BnERD6-like12-4	BnaC09g22650D	AT4G04750 -	ERD6-like Subfamily	ChrC09:19,897,929 － 19,899,770	1842	684	228	25.084	5.83	Chl:0.49, Sec:0.23, Cyt:0.2, Mit:0.05, Nuc:0.03
BnERD6-like12-5	BnaC09g22640D	AT4G04750 -	ERD6-like Subfamily	ChrC09:19,891,133 － 19,897,807	6675	1626	542	59.9921	6.73	Nuc:0.95, Chl:0.03, Cyt:0.01, Mit:0.01
BnERD6-like13-1	BnaA03g25570D	AT4G04760 -	ERD6-like Subfamily	ChrA03:12,419,061 － 12,422,855	3795	1425	475	51.0226	5.39	Sec:0.88, Cyt:0.07, Chl:0.03, Nuc:0.01
BnERD6-like13-2	BnaC03g30000D	AT4G04760 -	ERD6-like Subfamily	ChrC03:18,140,961 － 18,144,768	3808	1422	474	50.9153	5.39	Chl:0.65, Cyt:0.15, Sec:0.13, Mit:0.04, Nuc:0.03
BnERD6-like14-1	BnaA10g16170D	AT5G18840 -	ERD6-like Subfamily	ChrA10:12,380,273 － 12,383,617	3345	1458	486	52.4657	8	Sec:0.42, Cyt:0.35, Chl:0.15, Nuc:0.06, Mit:0.02
BnERD6-like14-2	BnaC09g39020D	AT5G18840 -	ERD6-like Subfamily	ChrC09:41,738,010 － 41,739,723	1714	852	284	30.886	5.38	Sec:0.58, Cyt:0.28, Chl:0.11, Nuc:0.03, Mit:0.01
BnSFP1-1	BnaA02g31080D	AT5G27350 (AtSFP1)	ERD6-like Subfamily	ChrA02:22,467,112 － 22,469,667	2556	861	287	32.0028	9.63	Sec:0.98, Cyt:0.02, Nuc:0, Mit:0
BnSFP1-2	BnaA02g31110D	AT5G27350 (AtSFP1)	ERD6-like Subfamily	ChrA02:22,501,158 － 22,506,807	5650	1137	379	41.8324	9.55	Sec:0.58, Cyt:0.18, Chl:0.14, Nuc:0.05, Mit:0.05
BnSFP1-3	BnaA06g28860D	AT5G27350 (AtSFP1)	ERD6-like Subfamily	ChrA06:19,740,373 － 19,745,822	5450	1428	476	51.6057	6.95	Chl:0.58, Cyt:0.24, Sec:0.11, Nuc:0.04, Mit:0.04
BnSFP2-1	BnaA02g31100D	AT5G27360 (AtSFP2)	ERD6-like Subfamily	ChrA02:22,480,201 － 22,487,549	7349	1554	518	56.7865	8.45	Sec:0.43, Cyt:0.34, Chl:0.16, Nuc:0.06, Mit:0.02
BnSFP2-2	BnaC02g39660D	AT5G27360 (AtSFP2)	ERD6-like Subfamily	ChrC02:42,542,963 － 42,552,274	9312	1431	477	51.9734	8.63	Sec:0.42, Chl:0.33, Cyt:0.19, Nuc:0.04, Mit:0.02
BnSFP2-3	BnaC02g48280D	AT5G27360 (AtSFP2)	ERD6-like Subfamily	ChrC02:4,473,229 － 4,478,068	4840	1431	477	51.8782	8.38	Sec:0.42, Cyt:0.26, Chl:0.24, Nuc:0.05, Mit:0.02
BnSFP2-4	BnaCnng57580D	AT5G27360 (AtSFP2)	ERD6-like Subfamily	ChrCnn:57,342,000 － 57,346,963	4964	1284	428	46.5008	7.72	Sec:0.71, Chl:0.14, Cyt:0.1, Mit:0.03, Nuc:0.02
BnINT1-1	BnaA04g25030D	AT2G43330 (AtINT1)	INT Subfamily	ChrA04:18,157,420 － 18,160,374	2955	1527	509	54.6493	5.1	Cyt:0.54, Sec:0.31, Nuc:0.1, Mit:0.03, Chl:0.03
BnINT1-2	BnaA05g03260D	AT2G43330 (AtINT1)	INT Subfamily	ChrA05:1,827,049 － 1,829,037	1989	1512	504	54.156	5.18	Cyt:0.54, Sec:0.31, Nuc:0.1, Mit:0.03, Chl:0.03
BnINT1-3	BnaC04g48870D	AT2G43330 (AtINT1)	INT Subfamily	ChrC04:47,295,099 － 47,298,067	2969	1533	511	54.8966	5.1	Cyt:0.54, Sec:0.31, Nuc:0.1, Mit:0.03, Chl:0.03
BnINT1-4	BnaC04g02870D	AT2G43330 (AtINT1)	INT Subfamily	ChrC04:2,039,880 － 2,041,817	1938	1512	504	54.149	5.18	Cyt:0.54, Sec:0.31, Nuc:0.1, Mit:0.03, Chl:0.03
BnINT2-1	BnaA08g17490D	AT1G30220 (AtINT2)	INT Subfamily	ChrA08:13,926,584 － 13,929,394	2811	1713	571	62.4089	8.88	Cyt:0.7, Sec:0.16, Chl:0.08, Nuc:0.05, Mit:0.01
BnINT2-2	BnaCnng34530D	AT1G30220 (AtINT2)	INT Subfamily	ChrCnn:32,787,004 － 32,789,822	2819	1716	572	62.5102	8.89	Cyt:0.7, Sec:0.16, Chl:0.08, Nuc:0.05, Mit:0.01
BnINT3-1	BnaA04g20750D	AT2G35740 (AtINT3)	INT Subfamily	ChrA04:15,919,016 － 15,921,483	2468	1782	594	64.9949	8.69	Cyt:0.68, Sec:0.17, Chl:0.08, Nuc:0.06, Mit:0.01
BnINT3-2	BnaC04g56490D	AT2G35740 (AtINT3)	INT Subfamily	ChrC04:4,166,815 － 4,169,279	2465	1773	591	64.6598	8.93	Cyt:0.52, Sec:0.3, Nuc:0.09, Chl:0.05, Mit:0.03
BnINT4-1	BnaA03g42620D	AT4G16480 (AtINT4)	INT Subfamily	ChrA03:21,362,186 － 21,364,269	2084	1746	582	62.5872	8.78	Cyt:0.61, Sec:0.22, Chl:0.09, Nuc:0.06, Mit:0.02
BnINT4-2	BnaAnng37910D	AT4G16480 (AtINT4)	INT Subfamily	ChrAnn:42,953,854 － 42,955,470	1617	1434	478	51.5755	8.76	Sec:0.95, Cyt:0.04, Nuc:0.01
BnINT4-3	BnaC07g33720D	AT4G16480 (AtINT4)	INT Subfamily	ChrC07:36,790,320 － 36,793,238	2919	1980	660	71.5386	8.94	Cyt:0.53, Sec:0.31, Chl:0.09, Nuc:0.06, Mit:0.01
BnINT4-4	BnaCnng73380D	AT4G16480 (AtINT4)	INT Subfamily	ChrCnn:73,931,973 － 73,933,585	1613	1434	478	51.5194	8.76	Sec:0.96, Cyt:0.03, Nuc:0.01
BnpGlcT1-1	BnaA03g05850D	AT5G16150 (AtpGlcT)	pGlcT Subfamily	ChrA03:2,659,379 － 2,663,180	3802	1755	585	61.6738	9.51	Chl:0.62, Cyt:0.19, Sec:0.11, Mit:0.04, Nuc:0.03
BnpGlcT1-2	BnaA10g18150D	AT5G16150 (AtpGlcT)	pGlcT Subfamily	ChrA10:13,231,522 － 13,234,805	3284	1668	556	57.8914	9.44	Chl:0.95, Mit:0.02, Cyt:0.02, Nuc:0.01
BnpGlcT1-3	BnaC03g07590D	AT5G16150 (AtpGlcT)	pGlcT Subfamily	ChrC03:3,572,405 － 3,576,142	3738	1857	619	65.6353	9.25	Chl:0.45, Nuc:0.2, Sec:0.17, Cyt:0.16, Mit:0.02
BnpGlcT1-4	BnaC09g41660D	AT5G16150 (AtpGlcT)	pGlcT Subfamily	ChrC09:43,546,068 － 43,549,355	3288	1653	551	57.4208	9.54	Chl:0.95, Mit:0.02, Cyt:0.02, Nuc:0.01
BnpGlcT2-1	BnaA07g26310D	AT1G67300 -	pGlcT Subfamily	ChrA07:19,365,555 － 19,368,505	2951	1485	495	53.2586	6.26	Cyt:0.5, Sec:0.36, Nuc:0.07, Chl:0.06, Mit:0.01
BnpGlcT2-2	BnaC06g28380D	AT1G67300 -	pGlcT Subfamily	ChrC06:29,590,437 － 29,593,535	3099	1482	494	53.0854	6.71	Cyt:0.51, Sec:0.34, Nuc:0.07, Chl:0.06, Mit:0.01
BnpGlcT3	BnaA07g19680D	AT1G79820 -	pGlcT Subfamily	ChrA08:15,648,130 － 15,658,062	9933	4404	1468	161.72	4.97	Cyt:0.65, Nuc:0.21, Chl:0.1, Mit:0.02, Sec:0.01
BnPLT1-1	BnaA07g03520D	AT2G16120 (AtPLT1)	PLT Subfamily	ChrA07:3,177,140 － 3,178,925	1786	1536	512	54.7637	9.51	Chl:0.55, Cyt:0.21, Sec:0.16, Mit:0.05, Nuc:0.04
BnPLT1-2	BnaAnng41630D	AT2G16120 (AtPLT1)	PLT Subfamily	ChrAnn:48,204,842 － 48,206,109	1268	1179	393	42.212	9.67	Sec:0.88, Cyt:0.09, Nuc:0.02, Chl:0.01
BnPLT1-3	BnaCnng67460D	AT2G16120 (AtPLT1)	PLT Subfamily	ChrCnn:67,182,276 － 67,183,058	783	735	245	26.1618	8.48	Sec:0.57, Cyt:0.33, Nuc:0.06, Chl:0.03, Mit:0.01
BnPLT2	BnaA07g03530D	AT2G16130 (AtPLT2)	PLT Subfamily	ChrA07:3,183,805 － 3,185,503	1699	1539	513	54.8997	9.26	Chl:0.5, Cyt:0.21, Sec:0.21, Mit:0.05, Nuc:0.04
BnPLT3-1	BnaCnng50240D	AT2G18480 (AtPLT3)	PLT Subfamily	ChrCnn:49,798,073 － 49,799,692	1620	1416	472	50.7617	8.74	Sec:0.37, Cyt:0.28, Chl:0.27, Nuc:0.05, Mit:0.03
BnPLT3-2	BnaUnng01720D	AT2G18480 (AtPLT3)	PLT Subfamily	ChrUnn:2,279,276 － 2,280,954	1679	1488	496	53.2952	9.12	Chl:0.6, Cyt:0.25, Sec:0.08, Mit:0.03, Nuc:0.03
BnPLT4-1	BnaA07g03370D	AT2G20780 (AtPLT4)	PLT Subfamily	ChrA07:3,035,680 － 3,037,819	2140	1563	521	56.1305	5.35	Cyt:0.47, Chl:0.3, Nuc:0.2, Mit:0.03
BnPLT4-2	BnaCnng76720D	AT2G20780 (AtPLT4)	PLT Subfamily	ChrCnn:77,811,575 － 77,813,349	1775	1422	474	50.9529	6.76	Cyt:0.6, Chl:0.2, Nuc:0.15, Mit:0.04, Sec:0.02
BnPLT5-1	BnaA01g26430D	AT3G18830 (AtPLT5)	PLT Subfamily	ChrA01:18,512,330 － 18,517,546	5217	1590	530	57.0349	9.7	Chl:0.42, Cyt:0.41, Nuc:0.11, Mit:0.05, Sec:0.01
BnPLT5-2	BnaC01g33830D	AT3G18830 (AtPLT5)	PLT Subfamily	ChrC01:33,035,857 － 33,038,922	3066	1596	532	57.2502	9.77	Cyt:0.58, Chl:0.2, Nuc:0.16, Mit:0.04, Sec:0.01
BnPLT5-3	BnaC03g73840D	AT3G18830 (AtPLT5)	PLT Subfamily	ChrC03:1,826,751 － 1,829,833	3083	1593	531	57.2029	9.53	Cyt:0.56, Chl:0.21, Nuc:0.17, Mit:0.05, Sec:0.01
BnPLT6-1	BnaA01g01140D	AT4G36670 (AtPLT6)	PLT Subfamily	ChrA01:610,364 － 612,031	1668	1446	482	51.551	9.32	Sec:0.34, Cyt:0.31, Chl:0.27, Nuc:0.05, Mit:0.03
BnPLT6-2	BnaA03g53530D	AT4G36670 (AtPLT6)	PLT Subfamily	ChrA03:28,098,098 － 28,099,916	1819	1509	503	54.3973	9.03	Chl:0.38, Cyt:0.31, Sec:0.23, Nuc:0.05, Mit:0.04
BnPLT6-3	BnaA08g15350D	AT4G36670 (AtPLT6)	PLT Subfamily	ChrA08:12,787,482 － 12,789,510	2029	1521	507	54.6338	9.34	Chl:0.49, Nuc:0.24, Cyt:0.17, Sec:0.08, Mit:0.02
BnPLT6-4	BnaC03g61910D	AT4G36670 (AtPLT6)	PLT Subfamily	ChrC03:51,082,816 － 51,084,851	2036	1524	508	54.8239	9.28	Cyt:0.4, Sec:0.29, Chl:0.23, Nuc:0.06, Mit:0.02
BnPLT6-5	BnaC07g46160D	AT4G36670 (AtPLT6)	PLT Subfamily	ChrC07:43,917,871 － 43,921,361	3491	2046	682	74.6616	9.3	Chl:0.56, Cyt:0.23, Nuc:0.12, Mit:0.08, Sec:0.01
BnPLT6-6	BnaCnng53530D	AT4G36670 (AtPLT6)	PLT Subfamily	ChrCnn:53,170,171 － 53,171,784	1614	1446	482	51.5722	9.38	Cyt:0.32, Sec:0.31, Chl:0.28, Nuc:0.05, Mit:0.03
BnSTP1-1	BnaA06g06960D	AT1G11260 (AtSTP1)	STP Subfamily	ChrA06:3,727,336 － 3,730,354	3019	1569	523	57.4424	9.1	Sec:0.51, Cyt:0.34, Chl:0.07, Nuc:0.07, Mit:0.01
BnSTP1-2	BnaA09g47680D	AT1G11260 (AtSTP1)	STP Subfamily	ChrA09:32,107,505 － 32,110,585	3081	1566	522	57.5296	9.16	Sec:0.65, Cyt:0.24, Nuc:0.05, Chl:0.03, Mit:0.02
BnSTP1-3	BnaC05g08610D	AT1G11260 (AtSTP1)	STP Subfamily	ChrC05:4,516,761 － 4,519,710	2950	1569	523	57.6017	9.22	Sec:0.64, Cyt:0.25, Nuc:0.05, Chl:0.04, Mit:0.02
BnSTP1-4	BnaC08g42140D	AT1G11260 (AtSTP1)	STP Subfamily	ChrC08:36,457,374 － 36,460,504	3131	1674	558	61.7458	9.29	Sec:0.52, Cyt:0.35, Chl:0.06, Nuc:0.06, Mit:0.01
BnSTP2-1	BnaA08g28920D	AT1G07340 (AtSTP2)	STP Subfamily	ChrA08:18,873,908 － 18,876,178	2271	1497	499	55.4195	9.27	Cyt:0.43, Chl:0.27, Nuc:0.15, Sec:0.1, Mit:0.05
BnSTP2-2	BnaA10g04790D	AT1G07340 (AtSTP2)	STP Subfamily	ChrA10:2,574,561 － 2,576,471	1911	1500	500	55.5617	9.29	Cyt:0.45, Chl:0.27, Nuc:0.15, Sec:0.09, Mit:0.04
BnSTP2-3	BnaC05g05120D	AT1G07340 (AtSTP2)	STP Subfamily	ChrC05:2,494,238 － 2,496,124	1887	1500	500	55.4185	9.29	Cyt:0.52, Chl:0.23, Nuc:0.15, Mit:0.06, Sec:0.04
BnSTP2-4	BnaC08g02110D	AT1G07340 (AtSTP2)	STP Subfamily	ChrC08:1,621,968 － 1,624,249	2282	1497	499	55.4795	9.27	Cyt:0.42, Chl:0.27, Nuc:0.16, Sec:0.11, Mit:0.05
BnSTP3-1	BnaA03g40290D	AT5G61520 (AtSTP3)	STP Subfamily	ChrA03:20,144,003 － 20,146,442	2440	1284	428	45.9821	9.64	Sec:0.6, Cyt:0.25, Chl:0.1, Nuc:0.05, Mit:0.01
BnSTP3-2	BnaC07g31250D	AT5G61520 (AtSTP3)	STP Subfamily	ChrC07:35,442,163 － 35,444,422	2260	1284	428	46.1882	9.42	Sec:0.61, Cyt:0.19, Chl:0.15, Nuc:0.04, Mit:0.01
BnSTP4-1	BnaA01g36640D	AT3G19930 (AtSTP4)	STP Subfamily	ChrA01:2,177,494 － 2,179,674	2181	1308	436	48.4282	9.33	Sec:0.6, Cyt:0.31, Nuc:0.05, Chl:0.02, Mit:0.01
BnSTP4-2	BnaA03g35490D	AT3G19930 (AtSTP4)	STP Subfamily	ChrA03:17,331,916 － 17,334,003	2088	1290	430	47.6566	9.53	Nuc:0.46, Cyt:0.35, Chl:0.1, Mit:0.06, Sec:0.03
BnSTP4-3	BnaA05g19250D	AT3G19930 (AtSTP4)	STP Subfamily	ChrA05:14,543,799 － 14,546,107	2309	1290	430	47.8627	9.46	Nuc:0.48, Cyt:0.36, Chl:0.08, Mit:0.05, Sec:0.03
BnSTP4-4	BnaC01g32940D	AT3G19930 (AtSTP4)	STP Subfamily	ChrC01:32,169,351 － 32,171,541	2191	1290	430	47.7385	9.51	Sec:0.6, Cyt:0.31, Nuc:0.05, Chl:0.02, Mit:0.01
BnSTP4-5	BnaC01g28090D	AT3G19930 (AtSTP4)	STP Subfamily	ChrC01:25,625,826 － 25,627,995	2170	1296	432	47.9938	9.58	Sec:0.61, Cyt:0.31, Nuc:0.05, Chl:0.02, Mit:0.01
BnSTP4-6	BnaC03g41260D	AT3G19930 (AtSTP4)	STP Subfamily	ChrC03:26,221,091 － 26,223,094	2004	1290	430	47.5974	9.41	Nuc:0.45, Cyt:0.34, Chl:0.11, Mit:0.07, Sec:0.03
BnSTP4-7	BnaC05g32770D	AT3G19930 (AtSTP4)	STP Subfamily	ChrC05:32,254,564 － 32,256,890	2327	1323	441	49.0983	9.46	Nuc:0.33, Cyt:0.25, Chl:0.24, Mit:0.14, Sec:0.04
BnSTP5-1	BnaA08g29710D	AT1G34580 (AtSTP5)	STP Subfamily	ChrA08:482,214 － 485,055	2842	1521	507	54.1397	9	Sec:0.91, Cyt:0.07, Nuc:0.01, Chl:0.01
BnSTP5-2	BnaC08g06850D	AT1G34580 (AtSTP5)	STP Subfamily	ChrC08:9,448,876 － 9,455,152	6277	1515	505	54.1998	9.35	Sec:0.81, Cyt:0.14, Nuc:0.03, Chl:0.02
BnSTP6-1	BnaA03g29310D	AT3G05960 (AtSTP6)	STP Subfamily	ChrA03:14,243,186 － 14,246,113	2928	1527	509	55.7537	8.53	Sec:0.72, Cyt:0.21, Nuc:0.04, Chl:0.03, Mit:0.01
BnSTP6-2	BnaA03g29290D	AT3G05960 (AtSTP6)	STP Subfamily	ChrA03:14,236,059 － 14,237,393	1335	639	213	23.8792	8.4	Sec:0.96, Cyt:0.03, Nuc:0.01
BnSTP6-3	BnaA05g31350D	AT3G05960 (AtSTP6)	STP Subfamily	ChrA05:21,616,785 － 21,618,814	2030	1515	505	55.5767	8.29	Sec:0.93, Cyt:0.05, Nuc:0.01
BnSTP6-4	BnaAnng03010D	AT3G05960 (AtSTP6)	STP Subfamily	ChrAnn:2,442,110 － 2,444,124	2015	1524	508	55.8602	8.95	Sec:0.89, Cyt:0.08, Nuc:0.02, Chl:0.01
BnSTP6-5	BnaC03g34490D	AT3G05960 (AtSTP6)	STP Subfamily	ChrC03:20,899,353 － 20,902,190	2838	1527	509	55.7097	8.33	Sec:0.85, Cyt:0.12, Nuc:0.02, Chl:0.01
BnSTP6-6	BnaC05g45870D	AT3G05960 (AtSTP6)	STP Subfamily	ChrC05:41,614,406 － 41,616,554	2149	1515	505	55.5767	8.29	Sec:0.9, Cyt:0.07, Nuc:0.02, Chl:0.01
BnSTP7-1	BnaA03g26380D	AT4G02050 (AtSTP7)	STP Subfamily	ChrA03:12,918,564 － 12,920,738	2175	1542	514	55.7593	9.03	Cyt:0.48, Sec:0.36, Chl:0.08, Nuc:0.07, Mit:0.01
BnSTP7-2	BnaA09g00530D	AT4G02050 (AtSTP7)	STP Subfamily	ChrA09:256,365 － 258,618	2254	1527	509	55.1498	8.71	Cyt:0.43, Sec:0.39, Chl:0.09, Nuc:0.07, Mit:0.02
BnSTP7-3	BnaC03g31170D	AT4G02050 (AtSTP7)	STP Subfamily	ChrC03:19,085,380 － 19,091,687	6308	2523	841	90.8162	9.17	Sec:0.45, Cyt:0.4, Nuc:0.07, Chl:0.07, Mit:0.01
BnSTP7-4	BnaCnng01130D	AT4G02050 (AtSTP7)	STP Subfamily	ChrCnn:1,330,028 － 1,332,895	2868	1527	509	55.0937	8.83	Cyt:0.43, Sec:0.39, Chl:0.09, Nuc:0.07, Mit:0.02
BnSTP8-1	BnaA06g28180D	AT5G26250 (AtSTP8)	STP Subfamily	ChrA06:19,355,405 － 19,357,776	2372	1500	500	54.7139	9.02	Cyt:0.47, Chl:0.28, Nuc:0.14, Sec:0.07, Mit:0.04
BnSTP8-2	BnaC07g49600D	AT5G26250 (AtSTP8)	STP Subfamily	ChrC07:2,099,705 － 2,102,039	2335	1506	502	55.1252	8.84	Cyt:0.48, Chl:0.27, Nuc:0.14, Sec:0.07, Mit:0.04
BnSTP9-1	BnaA05g15920D	AT1G50310 (AtSTP9)	STP Subfamily	ChrA05:10,454,288 － 10,456,748	2461	1551	517	56.1019	6.89	Sec:0.53, Cyt:0.28, Chl:0.12, Nuc:0.06, Mit:0.02
BnSTP9-2	BnaA06g02890D	AT1G50310 (AtSTP9)	STP Subfamily	ChrA06:1,758,040 － 1,760,262	2223	1551	517	56.273	6.89	Sec:0.62, Cyt:0.24, Chl:0.08, Nuc:0.05, Mit:0.01
BnSTP9-3	BnaC06g03490D	AT1G50310 (AtSTP9)	STP Subfamily	ChrC06:4,135,804 － 4,138,384	2581	1551	517	56.273	6.89	Sec:0.62, Cyt:0.24, Chl:0.08, Nuc:0.05, Mit:0.01
BnSTP9-4	BnaCnng25770D	AT1G50310 (AtSTP9)	STP Subfamily	ChrCnn:24,252,796 － 24,254,987	2192	1551	517	56.1358	6.89	Sec:0.54, Cyt:0.27, Chl:0.12, Nuc:0.06, Mit:0.02
BnSTP10-1	BnaA01g36650D	AT3G19940 (AtSTP10)	STP Subfamily	ChrA01:2,180,931 － 2,183,237	2307	1581	527	57.5686	8.72	Cyt:0.44, Chl:0.3, Nuc:0.17, Mit:0.06, Sec:0.03
BnSTP10-2	BnaA01g36670D	AT3G19940 (AtSTP10)	STP Subfamily	ChrA01:2,208,890 － 2,209,932	1043	627	209	23.3446	5.51	Sec:0.96, Cyt:0.04
BnSTP10-3	BnaAnng21480D	AT3G19940 (AtSTP10)	STP Subfamily	ChrAnn:23,919,896 － 23,921,160	1265	1110	370	40.118	8.93	Cyt:0.44, Chl:0.29, Nuc:0.18, Mit:0.07, Sec:0.02
BnSTP10-4	BnaC01g32930D	AT3G19940 (AtSTP10)	STP Subfamily	ChrC01:32,166,011 － 32,168,121	2111	1536	512	56.1609	8.61	Cyt:0.45, Chl:0.29, Nuc:0.17, Mit:0.06, Sec:0.02
BnSTP10-5	BnaC01g32910D	AT3G19940 (AtSTP10)	STP Subfamily	ChrC01:32,117,921 － 32,120,031	2111	1536	512	56.1329	8.61	Cyt:0.44, Chl:0.3, Nuc:0.17, Mit:0.06, Sec:0.02
BnSTP10-6	BnaC01g32920D	AT3G19940 (AtSTP10)	STP Subfamily	ChrC01:32,141,730 － 32,143,040	1311	891	297	33.5314	6.52	Cyt:0.67, Nuc:0.21, Chl:0.08, Mit:0.02, Sec:0.01
BnSTP11-1	BnaA03g39490D	AT5G23270 (AtSTP11)	STP Subfamily	ChrA03:19,704,427 － 19,706,651	2225	1299	433	47.2425	5.49	Sec:0.68, Cyt:0.17, Chl:0.1, Nuc:0.04, Mit:0.01
BnSTP11-2	BnaC02g42230D	AT5G23270 (AtSTP11)	STP Subfamily	ChrC02:44,912,865 － 44,915,189	2325	1569	523	57.187	5.79	Sec:0.71, Cyt:0.18, Chl:0.05, Nuc:0.04, Mit:0.01
BnSTP12-1	BnaA01g11330D	AT4G21480 (AtSTP12)	STP Subfamily	ChrA01:5,639,251 － 5,642,056	2806	1542	514	56.7259	8.35	Sec:0.43, Cyt:0.43, Nuc:0.07, Chl:0.06, Mit:0.01
BnSTP12-2	BnaC01g12770D	AT4G21480 (AtSTP12)	STP Subfamily	ChrC01:8,171,642 － 8,174,251	2610	1542	514	56.6037	8.7	Sec:0.49, Cyt:0.38, Nuc:0.07, Chl:0.06, Mit:0.01
BnSTP13-1	BnaA06g39540D	AT5G26340 (AtSTP13)	STP Subfamily	ChrA06:1,600,968 － 1,604,382	3415	1512	504	55.2175	9.54	Sec:0.87, Cyt:0.09, Nuc:0.02, Chl:0.01, Mit:0.01
BnSTP13-2	BnaA09g04260D	AT5G26340 (AtSTP13)	STP Subfamily	ChrA09:2,101,665 － 2,105,350	3686	1599	533	58.0211	9.29	Sec:0.53, Chl:0.21, Cyt:0.2, Nuc:0.04, Mit:0.01
BnSTP13-3	BnaC07g28860D	AT5G26340 (AtSTP13)	STP Subfamily	ChrC07:33,813,646 － 33,816,924	3279	1524	508	55.7077	9.3	Sec:0.88, Cyt:0.09, Nuc:0.01, Chl:0.01, Mit:0.01
BnSTP13-4	BnaC09g03670D	AT5G26340 (AtSTP13)	STP Subfamily	ChrC09:2,083,661 － 2,087,625	3965	1599	533	58.0351	9.3	Sec:0.53, Chl:0.21, Cyt:0.2, Nuc:0.04, Mit:0.01
BnSTP14-1	BnaA07g33390D	AT1G77210 (AtSTP14)	STP Subfamily	ChrA07:22,916,991 － 22,920,856	3866	1446	482	53.2505	8.3	Sec:0.54, Cyt:0.34, Nuc:0.06, Chl:0.05, Mit:0.01
BnSTP14-2	BnaC06g37940D	AT1G77210 (AtSTP14)	STP Subfamily	ChrC06:35,731,029 － 35,733,790	2762	1536	512	56.6735	8.46	Sec:0.53, Cyt:0.35, Nuc:0.06, Chl:0.06, Mit:0.01
BnTMT1-1	BnaA06g14680D	AT1G20840 (AtTMT1)	TMT Subfamily	ChrA06:7,967,792 － 7,971,040	3249	1980	660	71.1097	5.06	Sec:0.89, Cyt:0.09, Nuc:0.02, Chl:0.01
BnTMT1-2	BnaA08g21610D	AT1G20840 (AtTMT1)	TMT Subfamily	ChrA08:15,950,813 － 15,954,056	3244	2178	726	78.8906	5.32	Sec:0.86, Cyt:0.11, Nuc:0.02, Chl:0.01
BnTMT1-3	BnaC05g16060D	AT1G20840 (AtTMT1)	TMT Subfamily	ChrC05:9,847,494 － 9,851,223	3730	1899	633	68.0054	5.14	Sec:0.89, Cyt:0.09, Nuc:0.01, Chl:0.01
BnTMT1-4	BnaC08g19500D	AT1G20840 (AtTMT1)	TMT Subfamily	ChrC08:22,384,869 － 22,387,921	3053	2094	698	75.7732	5.29	Sec:0.86, Cyt:0.11, Nuc:0.02, Chl:0.01
BnTMT2-1	BnaA01g02100D	AT4G35300 (AtTMT2)	TMT Subfamily	ChrA01:1,041,395 － 1,044,953	3559	2223	741	79.9096	5.31	Sec:0.94, Cyt:0.05, Nuc:0.01
BnTMT2-2	BnaC01g03250D	AT4G35300 (AtTMT2)	TMT Subfamily	ChrC01:1,668,223 － 1,671,988	3766	2052	684	73.8941	5.15	Sec:0.94, Cyt:0.04, Nuc:0.01
BnTMT2-3	BnaCnng48010D	AT4G35300 (AtTMT2)	TMT Subfamily	ChrCnn:47,289,495 － 47,293,160	3666	2028	676	72.7887	5.1	Sec:0.95, Cyt:0.04, Nuc:0.01
BnTMT3-1	BnaA01g19430D	AT3G51490 (AtTMT3)	TMT Subfamily	ChrA01:10,909,373 － 10,911,986	2614	2007	669	72.6824	5.03	Sec:0.96, Cyt:0.04, Nuc:0.01
BnTMT3-2	BnaA09g32040D	AT3G51490 (AtTMT3)	TMT Subfamily	ChrA09:23,863,160 － 23,866,246	3087	2010	670	72.0273	5.91	Sec:0.94, Cyt:0.04, Nuc:0.01
BnTMT3-3	BnaC01g23380D	AT3G51490 (AtTMT3)	TMT Subfamily	ChrC01:17,007,027 － 17,009,789	2763	2013	671	73.1299	4.93	Sec:0.95, Cyt:0.04, Nuc:0.01
BnTMT3-4	BnaC08g22860D	AT3G51490 (AtTMT3)	TMT Subfamily	ChrC08:25,363,460 － 25,366,451	2992	2046	682	73.4277	5.55	Sec:0.94, Cyt:0.04, Nuc:0.01
BnVGT1-1	BnaA03g28200D	AT3G03090 (AtVGT1)	VGT Subfamily	ChrA03:13,777,131 － 13,780,335	3205	1452	484	51.9417	8.02	Sec:0.71, Cyt:0.22, Nuc:0.04, Chl:0.03, Mit:0.01
BnVGT1-2	BnaA05g32340D	AT3G03090 (AtVGT1)	VGT Subfamily	ChrA05:22,135,674 － 22,138,998	3325	1515	505	53.8107	7.52	Sec:0.5, Cyt:0.38, Nuc:0.07, Chl:0.04, Mit:0.02
BnVGT1-3	BnaC03g33300D	AT3G03090 (AtVGT1)	VGT Subfamily	ChrC03:20,325,123 － 20,332,711	7589	1443	481	51.0844	8.62	Sec:0.43, Chl:0.27, Cyt:0.18, Mit:0.07, Nuc:0.05
BnVGT1-4	BnaC03g33320D	AT3G03090 (AtVGT1)	VGT Subfamily	ChrC03:20,342,528 － 20,345,808	3281	1509	503	53.5002	6.9	Sec:0.51, Cyt:0.37, Chl:0.06, Nuc:0.06, Mit:0.01
BnVGT1-5	BnaC04g49940D	AT3G03090 (AtVGT1)	VGT Subfamily	ChrC04:47,800,486 － 47,804,185	3700	1512	504	53.5394	8.4	Cyt:0.47, Sec:0.38, Chl:0.08, Nuc:0.06, Mit:0.01
BnVGT1-6	BnaCnng06220D	AT3G03090 (AtVGT1)	VGT Subfamily	ChrCnn:5,572,576 － 5,576,011	3436	1512	504	53.6627	8.69	Cyt:0.5, Sec:0.34, Chl:0.09, Nuc:0.06, Mit:0.01
BnVGT1-7	BnaCnng18320D	AT3G03090 (AtVGT1)	VGT Subfamily	ChrCnn:17,064,126 － 17,067,883	3758	1512	504	53.5424	8.4	Sec:0.46, Cyt:0.4, Chl:0.07, Nuc:0.06, Mit:0.01
BnVGT1-8	BnaCnng14730D	AT3G03090 (AtVGT1)	VGT Subfamily	ChrCnn:13,689,342 － 13,692,208	2867	786	262	28.7816	6.37	Sec:0.9, Cyt:0.08, Chl:0.01, Nuc:0.01
BnVGT2-1	BnaA02g03350D	AT5G17010 (AtVGT2)	VGT Subfamily	ChrA02:1,483,023 － 1,492,041	9019	1518	506	53.7504	7.52	Cyt:0.51, Sec:0.34, Chl:0.07, Nuc:0.07, Mit:0.01
BnVGT2-2	BnaC02g06970D	AT5G17010 (AtVGT2)	VGT Subfamily	ChrC02:3,712,360 － 3,716,697	4338	1509	503	53.445	7.52	Cyt:0.52, Sec:0.33, Chl:0.07, Nuc:0.07, Mit:0.01
BnVGT3-1	BnaA10g12120D	AT5G59250 -	VGT Subfamily	ChrA10:10,073,247 － 10,076,106	2860	1668	556	59.2045	8.99	Chl:0.9, Cyt:0.05, Mit:0.02, Sec:0.02, Nuc:0.01
BnVGT3-2	BnaC09g53840D	AT5G59250 -	VGT Subfamily	ChrC09:3,760,064 － 3,762,982	2919	1680	560	59.677	9.16	Chl:0.94, Cyt:0.03, Mit:0.02, Nuc:0.01
