# Supplementary material for: Genome-Wide Identification and Expression Profiling of Monosaccharide Transporter Genes Associated with High Harvest Index Values in Rapeseed (Brassica napus L.)
Source: Genes (Basel). 2020 Jun 15;11(6):653. doi: 10.3390/genes11060653 (PMC7349323; doi:10.3390/genes11060653)
Supplement: Supplementary file 1 [file genes-11-00653-s001.zip › Supplementary/Table S4.xlsx]

## Sheet: Sheet1
Table S4. RNA-seq data for the 175 BnMST genes
Subfamily	Gene Name	C-St	A-St	Significant	B-St	D-St	significant	C-Le	A-Le	significant	B-Le	D-Le	significant	C-Bu	A-Bu	significant	B-Bu	D-Bu	significant	C-Se	A-Se	significant	B-Se	D-Se	significant	C-Sp	A-Sp	significant	B-Sp	D-Sp	significant
BnPLT subfamily	BnPLT4-1	69.0189	79.9116	no	64.634	74.3291	no	22.7213	23.2517	no	29.2956	31.0093	no	21.3934	18.2019	no	18.5236	17.4662	no	4.69583	3.79756	no	2.71683	3.87601	no	28.2521	22.3051	no	27.5646	34.0598	no
	BnPLT4-2	54.4441	60.5811	no	45.9136	45.5592	no	13.3216	12.2132	no	18.7674	15.4554	no	13.3739	9.8495	no	12.0782	7.98519	no	5.19114	6.89042	no	7.05503	7.43106	no	24.5269	29.0214	no	30.5564	24.061	no
	BnPLT6-2	0.573551	0.56708	no	0.447968	1.25651	no	8.70379	5.9914	no	6.85064	5.1069	no	4.18519	1.6274	yes	4.09883	0.872195	yes	0.280085	0.174405	no	0.477611	0.031232	no	2.14067	1.10619	no	2.47371	1.01555	no
	BnPLT6-5	7.86001	5.21536	no	5.43705	6.42571	no	6.30188	4.70304	no	6.09061	5.19341	no	3.84347	4.44212	no	3.85101	4.20731	no	3.20716	2.72252	no	2.4167	2.20834	no	2.26348	2.10113	no	2.4153	2.57667	no
	BnPLT6-6	0.101069	0.148328	no	0.096462	0.0840862	no	0.597938	0.429317	no	0.86974	0.0980918	no	0.120386	0.11196	no	0	0.177842	no	0.639981	0	no	0.744538	0.066147	no	0.386129	0.155699	no	0.391105	0.141157	no
	BnPLT6-1	0.0331026	0	no	0	0.02758	no	0.493591	0.0872895	no	0.0818629	0.115619	no	0.415048	0.736148	no	1.64302	0.227791	no	0	0	no	0.147196	0.0697436	no	0.0276382	0.033541	no	0.287615	0.269237	no
	BnPLT6-3	0.0626475	0	no	0.321795	0.285788	no	0.100612	0	no	0.145395	0.234185	no	62.7051	29.8846	yes	69.8067	24.9863	yes	0.246057	0.169226	no	0.0631182	0.159394	no	0.415102	0.104156	no	0.137703	0.156599	no
	BnPLT6-4	0.0304177	0	no	0.145884	0.158364	no	0.0573591	0.0912714	no	0.114142	0.179977	no	40.0153	25.0416	yes	56.5674	18.5317	yes	0.297157	0.337028	no	0.0629874	0.0598832	no	0.166863	0.166763	no	0	0.0965083	no
	BnPLT3-2	1.83618	2.34581	no	2.48064	1.96234	no	0.173958	0.0820597	no	0.221999	0.143518	no	4.22781	2.54665	no	5.15689	2.08482	no	7.71673	7.6149	no	16.0789	8.78947	yes	2.88605	2.04289	no	9.71826	2.47426	yes
	BnPLT3-1	0	0	no	0	0	no	0	0	no	0	0	no	0	0	no	0	0.0316709	no	0.100954	0.036712	no	0	0.0328934	no	0	0	no	0	0	no
	BnPLT5-3	0.28228	0.589816	no	0.584492	0.319528	no	9.72999	4.95391	yes	4.48555	8.22951	no	7.70496	2.95382	yes	7.13166	5.46	no	1.64986	3.26003	no	2.27302	2.73654	no	27.9151	15.8216	no	54.4826	23.6871	yes
	BnPLT5-2	6.87037	3.90014	no	8.9532	2.35903	yes	77.0685	37.9947	yes	42.1853	34.3856	no	10.9131	10.4472	no	11.3188	10.2475	no	0.672469	0.465086	no	0.889201	0.771713	no	60.9429	62.1319	no	100.43	52.9457	yes
	BnPLT5-1	9.80529	3.92805	yes	10.6063	2.66603	yes	92.108	24.7724	yes	26.4673	27.5458	no	10.8813	6.01465	yes	8.41042	8.08227	no	0.949332	0.355835	no	0.712926	0.507012	no	56.8912	51.1042	no	78.0628	46.1137	yes
	BnPLT1-3	15.679	15.7902	no	7.49589	4.52895	no	11.8105	8.07646	no	8.38458	3.46508	no	10.5142	10.9214	no	6.58005	5.10874	no	6.55698	3.71118	no	3.96643	2.67874	no	10.3685	9.48911	no	4.40749	5.02392	no
	BnPLT1-2	0	0	no	0	0	no	0	0	no	0	0	no	0.0613701	0	no	0.0439465	0	no	0	0	no	0	0	no	0	0	no	0	0	no
	BnPLT2	0.435247	0.834539	no	0.36183	0.342023	no	0.749218	0.286209	no	0.805005	0.300795	no	0.640356	0.683176	no	0.51378	0.261723	no	0.354574	0.208786	no	0.189571	0.323324	no	0.586864	0.278046	no	0.301654	0.338635	no
	BnPLT1-1	0.0312441	0.141332	no	0.121612	0.0780822	no	0.0296725	0	no	0.0697038	0.0257573	no	6.52242	2.73689	yes	6.96935	1.95812	yes	0.115269	0	no	0	0	no	0.150555	0	no	0	0.0238123	no
BnVGT subfamily	BnVGT1-6	0.817967	0.941113	no	1.82496	1.11312	no	5.16278	4.5794	no	6.54729	4.906	no	2.5561	4.19546	no	5.11129	3.20099	no	0.279261	0.135019	no	0.252467	0.307159	no	1.78353	2.44164	no	5.10835	2.24347	yes
	BnVGT1-2	5.3458	3.79252	no	3.69631	1.99762	no	4.21643	4.81704	no	5.58566	4.04767	no	5.57242	3.96937	no	2.51535	2.82749	no	0.74566	0.60547	no	0.543264	0.347975	no	1.47081	2.51644	no	1.54259	1.45696	no
	BnVGT1-7	3.24804	2.07507	no	1.40678	1.00114	no	26.043	20.7704	no	24.4893	11.171	yes	11.2207	9.79501	no	9.2056	5.27015	no	1.70097	1.38183	no	1.57375	1.34491	no	5.97446	7.69683	no	6.13342	4.97383	no
	BnVGT1-5	1.27207	6.11698	yes	6.01699	8.02757	no	18.3515	44.2976	yes	39.7115	42.6078	no	9.99705	18.1045	yes	15.307	12.6612	no	4.30206	5.16363	no	3.3478	4.20166	no	26.5743	33.7893	no	26.5338	19.6048	no
	BnVGT1-3	0	0	no	0	0	no	0	0	no	0	0.0511281	no	0.211032	0.513579	no	0.465906	0.352412	no	0	0.0344861	no	0	0	no	0	0	no	0	0	no
	BnVGT1-8	0	0	no	0	0	no	0	0	no	0	0	no	0	0	no	0	0.19626	no	0	0	no	0	0	no	0	0	no	0	0	no
	BnVGT1-4	10.0002	14.7548	no	15.4513	4.28315	yes	0.236527	0.295283	no	0.684504	0.487634	no	2.18336	7.43121	yes	6.58504	3.41923	no	4.03839	7.71899	no	4.85114	11.2511	yes	5.95361	9.42629	no	3.54168	4.19181	no
	BnVGT1-1	0.029834	0.0328203	no	0.0299907	0.0249972	no	0	0	no	0	0	no	0.97388	0.512406	no	1.03655	0.407382	no	0	0.0687182	no	0.0321789	0	no	0	0	no	0.101824	0	no
	BnVGT2-1	43.2644	52.8853	no	35.1747	38.0532	no	19.4569	18.8149	no	13.6435	14.0626	no	25.3136	34.5514	no	32.3998	30.5766	no	13.2147	17.8242	no	14.2927	12.8726	no	31.3863	33.5209	no	31.233	25.5607	no
	BnVGT2-2	28.057	17.1785	yes	34.7515	41.0513	no	11.1486	10.2099	no	22.7457	26.0494	no	13.0763	21.9546	yes	22.1758	26.3655	no	5.5102	10.0536	no	14.8156	13.7994	no	8.8279	27.3319	yes	38.233	30.1666	no
	BnVGT3-2	23.429	26.2142	no	33.2605	21.1776	yes	51.4239	87.9514	no	86.5021	67.4553	no	25.2634	30.244	no	30.2083	27.0944	no	4.78105	8.92085	no	5.07493	7.53112	no	21.0395	33.3281	no	24.9299	22.8487	no
	BnVGT3-1	16.5319	21.9579	no	13.7152	7.06161	yes	43.0942	58.5427	no	23.8512	17.0674	no	18.0036	17.9058	no	9.34108	7.65721	no	3.92923	4.76009	no	2.74792	3.94865	no	16.4984	21.8799	no	8.72984	12.6247	no
BnTMT subfamily	BnTMT1-4	15.5972	20.6267	no	14.6372	17.551	no	9.30864	13.1402	no	11.7364	10.3955	no	20.7072	18.2519	no	20.2443	17.103	no	11.0312	10.5078	no	10.1299	10.0947	no	9.2067	9.74178	no	12.9448	11.5263	no
	BnTMT1-2	18.9215	33.7096	yes	15.405	24.5742	yes	5.49291	7.85689	no	8.71803	7.00074	no	23.6198	20.3795	no	23.6934	21.0321	no	7.06107	6.94548	no	5.75888	5.48922	no	9.53848	7.92932	no	14.4792	10.0503	no
	BnTMT1-1	0.0488169	0.132654	no	0.0465845	0.0199331	no	1.30248	0.613949	no	0.642105	1.1201	no	0.469325	0.163032	no	0.226155	0.18982	no	0.564223	0.765523	no	0.396342	0.436611	no	0.53912	0.513225	no	0.534187	0.564203	no
	BnTMT1-3	1.32617	2.58631	no	0.85863	1.85934	no	3.0175	1.76891	no	2.6044	2.42225	no	0.145278	0.337083	no	0.782372	0.263863	no	3.36847	4.20251	no	1.91104	4.01289	yes	2.00069	0.514493	no	2.06264	0.893648	no
	BnTMT2-1	52.932	55.3526	no	56.7186	54.7322	no	19.4978	19.4023	no	26.3518	23.8098	no	24.2409	21.5159	no	25.3229	22.002	no	15.9392	16.2289	no	24.2956	15.0592	yes	18.0392	16.8012	no	22.539	17.9913	no
	BnTMT2-2	18.2764	23.9089	no	17.8945	18.9519	no	6.01139	8.57862	no	7.06778	8.24925	no	9.30123	10.0254	no	10.5685	7.89343	no	9.81508	9.41144	no	11.2641	6.28233	yes	6.62369	8.90824	no	7.64893	8.63049	no
	BnTMT2-3	0.298526	0.578112	no	0.244517	0.0361852	no	0.121642	0.166557	no	0.144908	0.0347766	no	0.166014	0.21236	no	0.186416	0.0236484	no	0.186963	0.0978322	no	0.167326	0	no	0.0562829	0.223378	no	0.162948	0.0162214	no
	BnTMT3-4	0.0414302	0	no	0.182406	0.088235	no	0	0.0431197	no	0	0.0344405	no	17.624	11.0336	yes	15.5063	10.4303	no	0.1199	0.0940507	no	0	0.0858264	no	0.07951	0.0827651	no	0.0827178	0.0412117	no
	BnTMT3-2	0.108933	0.0479787	no	0.271117	0.0541912	no	0.0659418	0	no	0.0995976	0.189307	no	13.5147	8.49087	yes	14.7768	8.39027	no	0.0195291	0.121747	no	0.0227355	0.067245	no	0.0391245	0.0764277	no	0.0543777	0.0519246	no
	BnTMT3-1	0.0652696	0	no	0.042343	0.0369177	no	0	0	no	0.0329755	0.0502996	no	8.96305	6.12586	no	7.4929	6.62429	no	0.0841805	0.0482878	no	0	0.0244491	no	0.0395528	0	no	0	0.0261765	no
	BnTMT3-3	0.0434414	0	no	0.082498	0.0901874	no	0.0406376	0	no	0	0.0175835	no	14.6758	10.8119	no	16.2878	11.6963	no	0.110589	0.023862	no	0.0445474	0.0454102	no	0.0177152	0	no	0.0541701	0.0912635	no
BnINT subfamily	BnINT1-3	10.1445	11.2713	no	10.2328	10.2687	no	14.3287	11.7163	no	12.4334	11.5168	no	8.90126	9.85308	no	9.53538	9.49781	no	5.9345	6.69593	no	6.87372	7.01418	no	17.0158	18.354	no	21.0694	17.589	no
	BnINT1-1	4.56336	5.2705	no	5.56617	6.53524	no	7.21898	5.77389	no	6.97777	6.60853	no	6.0568	7.35813	no	7.88417	8.01467	no	8.10942	5.75778	no	10.4229	5.82619	yes	12.8545	14.2417	no	22.811	11.3091	yes
	BnINT1-4	0.300164	0.430128	no	0.430727	0.330587	no	0.150941	0	no	0.179392	0.0711083	no	0	0	no	0	0	no	0.57259	0.947551	no	0.999176	0.74088	no	0.476833	1.66744	no	2.13903	0.647649	no
	BnINT1-2	0.63316	1.03261	no	0.494585	0.970849	no	0.124335	0.0305009	no	0.14397	0.0474586	no	0.160158	0.0321353	no	0.0642292	0.147484	no	6.40756	5.16073	no	6.57926	5.93281	no	0.684982	0.407776	no	1.31679	0.516609	no
	BnINT2-2	12.8792	9.72075	no	17.9001	9.38699	yes	25.2263	16.0694	no	26.5972	37.8076	no	3.96152	4.89261	no	3.94397	5.66495	no	5.95966	8.01491	no	5.31581	3.88513	no	63.0422	93.2641	no	79.2168	49.0096	no
	BnINT2-1	1.67696	0.935297	no	1.75969	0.781173	no	3.64991	2.47688	no	1.01292	1.90243	no	1.80124	2.1369	no	1.07465	1.06361	no	3.35053	3.23374	no	3.09838	1.58542	yes	23.122	34.097	no	40.5968	14.4405	yes
	BnINT3-1	0	0	no	0.14636	0.151337	no	0	0	no	0.0902982	0	no	0.0358281	0	no	0.0560736	0.127627	no	0.0781232	0	no	0.0263111	0	no	0	0.0520828	no	0.0368765	0.0193185	no
	BnINT3-2	0.103595	0	no	0.0986882	0.0889823	no	0	0.172415	no	0.0307489	0.178343	no	0.0628434	0.0835563	no	0.139238	0.284886	no	0	0	no	0.0264678	0	no	0.025272	0.0525581	no	0.0265695	0.146898	no
	BnINT4-4	9.77421	8.5945	no	8.6913	11.0131	no	2.93787	2.9982	no	5.27409	3.18014	no	108.357	64.4535	yes	104.183	72.0011	no	1.17461	2.47202	no	1.42237	1.66291	no	1.92323	1.94528	no	1.29381	3.59333	yes
	BnINT4-2	2.1051	2.12155	no	2.72102	2.7457	no	1.51079	1.3967	no	2.40427	1.65	no	66.8415	52.5738	no	68.6109	34.2879	yes	0.993149	0.487074	no	0.316071	0.659976	no	1.29266	0.738465	no	0.739811	0.979249	no
	BnINT4-3	6.05741	5.50187	no	6.22986	6.04155	no	5.66964	3.91113	no	4.81541	4.18112	no	3.31411	2.21276	no	2.43611	1.68043	no	2.72351	4.08126	no	3.2093	3.68739	no	8.61195	8.81637	no	5.22492	9.52699	yes
	BnINT4-1	15.5963	18.4532	no	21.6112	20.3618	no	6.37747	4.14603	no	3.68027	5.18248	no	3.46485	1.89975	no	4.05464	1.57319	no	1.2127	1.19459	no	0.843997	1.28091	no	12.6737	13.115	no	9.31669	12.3023	no
BnpGlcT subfamily	BnpGlcT1-3	8.88251	12.9848	no	12.4545	13.7387	no	13.045	17.4507	no	16.6869	15.8144	no	23.5606	17.8531	no	21.8451	16.555	no	16.5864	26.7539	no	13.4126	28.561	yes	13.8333	17.6689	no	11.2565	15.9808	no
	BnpGlcT1-1	9.21099	14.4298	no	9.55991	11.7693	no	12.3365	18.333	no	10.6459	14.9675	no	20.1793	17.1593	no	19.5974	17.6993	no	17.4125	32.1468	yes	14.9644	41.938	yes	13.1864	12.9933	no	10.6982	17.3831	no
	BnpGlcT1-2	24.5526	27.1084	no	35.6975	33.3315	no	23.8507	20.4933	no	28.412	30.8202	no	29.7873	26.2381	no	34.0296	32.6846	no	15.842	22.7112	no	18.2175	31.749	yes	42.1194	38.7328	no	41.5045	47.4954	no
	BnpGlcT1-4	30.5347	34.0099	no	38.3218	36.7869	no	38.3767	34.8654	no	42.2622	44.964	no	38.9861	37.6273	no	44.4825	36.194	no	30.2297	47.1108	no	35.2854	44.7663	no	51.2461	53.4855	no	55.0709	60.4452	no
	BnpGlcT3	14.3309	18.6631	no	13.3504	16.0685	no	5.99573	5.23416	no	5.62606	5.40141	no	12.6122	12.1385	no	11.8418	11.5654	no	6.218	7.47011	no	6.38046	7.17967	no	7.37136	8.04784	no	8.78855	7.99205	no
	BnpGlcT2-1	32.056	32.739	no	20.9273	21.4912	no	4.05998	4.3319	no	6.15806	5.34952	no	16.6294	11.5107	no	12.9217	10.8772	no	20.5468	18.5304	no	20.1335	11.6592	yes	18.2381	18.9777	no	17.6352	13.3085	no
	BnpGlcT2-2	47.5503	65.4066	no	40.9644	52.3727	no	14.0435	9.75597	no	17.7468	12.0989	no	29.0793	27.2157	no	28.865	24.9364	no	31.8863	57.6355	yes	51.9466	39.9581	no	34.1186	36.7323	no	36.9982	27.8299	no
BnERD6-like subfamily	BnERD6-like6-2	2.75415	4.20014	no	4.03785	4.48128	no	4.27937	3.76398	no	4.43706	3.30048	no	2.93976	2.69271	no	2.45096	2.52	no	2.12294	2.19029	no	1.63577	2.05462	no	6.18461	9.2183	no	6.38411	5.45768	no
	BnERD6-like6-4	1.91036	1.89211	no	2.14955	2.41463	no	2.11138	2.33848	no	3.10851	1.67854	no	3.23911	3.26343	no	2.87404	2.72093	no	3.04509	3.39268	no	2.38983	2.16484	no	2.6324	3.96865	no	3.05056	2.494	no
	BnERD6-like6-5	7.11352	9.98001	no	8.85211	11.3081	no	5.72793	3.52184	no	3.1408	5.36432	no	5.43435	6.45224	no	6.27204	5.73414	no	7.47114	7.18085	no	7.58625	6.81079	no	16.5599	14.5184	no	17.7751	17.6345	no
	BnERD6-like6-3	7.05933	7.59636	no	8.223	11.8411	no	3.9993	3.21716	no	3.60403	4.97339	no	5.66921	4.50911	no	5.5771	6.24742	no	10.6444	6.49505	no	9.14335	6.70909	no	13.8376	10.9476	no	17.0802	12.2012	no
	BnERD6-like6-6	15.1711	16.0052	no	12.9353	16.7911	no	14.1488	12.3409	no	13.114	11.2639	no	7.4514	7.66181	no	7.57117	7.29045	no	4.35921	4.48871	no	3.47587	3.91493	no	14.0179	13.7459	no	11.6281	13.3993	no
	BnERD6-like6-1	7.15088	8.31685	no	8.68864	11.6146	no	10.048	7.12729	no	8.47023	4.95647	no	7.69062	6.60084	no	7.61704	6.66701	no	5.40663	4.36661	no	5.39668	4.25231	no	14.2437	9.41671	no	13.4765	11.6933	no
	BnERD6-like3-3	6.28967	2.40987	yes	5.47641	4.63061	no	1.02835	0.721314	no	1.02749	0.782627	no	7.74684	5.45861	no	9.02551	6.46144	no	0.180911	0.607833	no	0.260977	0.409288	no	5.41929	4.06041	no	9.59578	3.95438	yes
	BnERD6-like3-4	12.523	10.008	no	14.5366	14.2283	no	5.07116	3.25666	no	5.86453	3.9474	no	6.26973	5.45444	no	6.21077	3.15089	no	0.683006	0.822893	no	0.321386	0.776207	no	6.95757	8.23727	no	10.4298	10.2642	no
	BnERD6-like3-1	11.7542	13.5056	no	13.5479	14.6135	no	37.603	54.9852	no	59.6038	40.5989	no	12.9839	12.9152	no	11.6213	9.1225	no	7.38594	9.69139	no	7.42628	9.03229	no	8.62196	11.9465	no	12.8117	9.05536	no
	BnERD6-like3-2	14.1409	19.1482	no	18.7833	17.8775	no	39.1614	71.475	yes	74.76	45.1509	no	17.716	14.5626	no	14.8929	13.1958	no	4.96192	6.96502	no	3.85805	8.15761	yes	5.59051	10.3631	no	9.20103	6.64472	no
	BnERD6-like3-5	0	0.0665559	no	0.236411	0.207506	no	0	0	no	0.150724	0.342368	no	0	0	no	0.124692	0.0588133	no	0.124039	0.143097	no	0.0664901	0.136206	no	0.0613988	0	no	0	0.0473171	no
	BnERD6-like5-4	9.35118	6.27928	no	12.0061	6.4669	yes	45.4684	34.9254	no	49.983	45.0928	no	9.29387	9.66502	no	12.1254	5.77886	yes	4.06261	4.02952	no	5.74667	2.18493	yes	43.8151	51.0267	no	72.8565	42.8371	yes
	BnERD6-like5-2	10.7941	13.1252	no	19.0742	13.8931	no	21.9406	19.7493	no	23.7008	20.7552	no	6.5059	6.7177	no	8.95467	6.30668	no	5.81617	7.42834	no	10.6926	5.99697	yes	31.113	40.4769	no	55.3246	27.4582	yes
	BnERD6-like5-5	0.244104	0.131449	no	0.264821	0.291982	no	1.1927	1.38598	no	1.52475	1.4077	no	6.29582	3.98396	no	9.24835	2.86762	yes	43.0568	27.9255	no	72.0166	17.3399	yes	5.13101	4.87119	no	7.54943	3.5127	yes
	BnERD6-like5-3	0.0303301	0	no	0.0878096	0.026796	no	0.124571	0.0621572	no	0.218028	0.191509	no	4.82824	4.09528	no	6.27347	4.8569	no	8.2389	7.53663	no	10.6615	5.14769	yes	0.157766	0.479753	no	0.801668	0.365746	no
	BnERD6-like5-1	0.341858	0.120166	no	0.215104	0.195428	no	0.104111	0	no	0	0	no	0	0.126629	no	0.11292	0	no	1.28302	1.16925	no	1.3329	0.606738	no	0.533522	0.891304	no	0.230861	0	no
	BnERD6-like14-1	11.8566	5.14656	yes	7.78789	9.93406	no	0.386037	0.421883	no	0.325682	0.503714	no	1.57482	0.971563	no	1.20414	0.942485	no	122.609	21.0569	yes	85.2334	31.5245	yes	52.5982	4.97441	yes	69.2232	15.7917	yes
	BnERD6-like14-2	8.36952	7.56426	no	6.24062	7.51761	no	0.155563	0.124227	no	0.429793	0.741029	no	2.77375	1.55755	no	1.91104	1.54638	no	197.664	34.989	yes	129.506	32.9363	yes	39.9436	12.4393	yes	97.3836	16.7573	yes
	BnERD6-like7-1	0.0341934	0.190446	no	0	0	no	0.267517	0.168671	no	0.0919375	0.206543	no	0.216064	0.143027	no	0.136878	0.0376295	no	0.367534	0.377545	no	0.0708156	0.0989618	no	0.0668863	1.05938	no	0.0351158	0	no
	BnERD6-like7-2	0	0	no	0	0	no	0	0	no	0	0.0272248	no	0.33308	0.0760289	no	0.274368	0	no	0.170572	0.14959	no	0	0.102418	no	0.0888025	0.23788	no	0	0	no
	BnERD6-like4-2	0	0	no	0	0	no	0	0.0342508	no	0	0.0279728	no	0	0	no	0	0	no	0	0	no	0	0	no	0	0.16603	no	0.192042	0.259086	no
	BnERD6-like4-1	0	0	no	0	0.0280867	no	0	0.063588	no	0	0	no	0	0	no	0	0	no	0	0	no	0	0	no	0	0	no	0	0	no
	BnERD6-like11-1	0	0	no	0	0	no	0	0	no	0	0	no	0.0934291	0.0374567	no	0.0334225	0.0936034	no	0	0	no	0	0	no	0	0	no	0	0	no
	BnERD6-like11-3	0	0	no	0	0	no	0	0	no	0	0	no	0	0	no	0	0	no	0	0	no	0	0	no	0	0	no	0	0	no
	BnERD6-like11-2	0.768789	1.23059	no	0.477682	0.956841	no	0.0530193	0	no	0	0	no	0.471348	0.113652	no	0.532672	0.37392	no	0.0688994	0.221772	no	0.0875876	0.306851	no	0.219822	0.226457	no	0.0345992	0.673586	no
	BnERD6-like11-4	0	0.0433318	no	0	0.104154	no	0	0	no	0	0	no	0	0	no	0	0	no	0.247692	0.045062	no	0.1601	0.0453038	no	0	0.0826812	no	0.145914	0.333614	no
	BnERD6-like12-1	0.101364	0.149043	no	0	0.170409	no	0.0310157	0	no	0.0408788	0	no	0.22618	1.38268	no	1.44192	1.06866	no	1.36952	2.16437	no	1.51492	2.25823	no	0.0275868	0	no	0	0.0765624	no
	BnERD6-like12-3	0.0337332	0.322849	no	0.159924	0.48069	no	0.0310404	0	no	0	0.0270157	no	1.39663	2.13043	no	1.26537	1.29355	no	3.57059	3.21631	no	2.73055	1.91812	no	0.159062	0.085341	no	0	0.127579	no
	BnERD6-like12-4	1.01023	1.0174	no	0.523635	0.856985	no	0.638937	0.743444	no	0.288935	0.312352	no	2.40958	2.04857	no	1.14271	1.87722	no	0.464395	1.64304	no	0.744778	0.668838	no	0	0.472307	no	0.322395	0.180207	no
	BnERD6-like12-2	0.0625792	0.138992	no	0.122983	0.103433	no	0.412312	1.28207	no	0.390245	0.308283	no	0.178686	0.175848	no	0.263446	0.159516	no	2.39656	2.38458	no	2.56071	2.98264	no	0.150046	0.0320831	no	0.0649264	0	no
	BnERD6-like12-5	0.988262	2.15905	no	0.797581	1.78511	no	1.1355	1.09567	no	1.52024	1.16691	no	1.97576	1.94894	no	2.19343	1.62499	no	1.36984	1.83561	no	1.28687	1.53193	no	0.0217547	0.185475	no	0.0815559	0.0600331	no
	BnERD6-like13-1	0.0321239	0	no	0.0313925	0.0525483	no	0	0.0315145	no	0.0519481	0.0255864	no	18.5604	28.417	no	19.9294	22.3534	no	0.0944067	0.212489	no	0.217556	0.123657	no	0.0627471	0.161738	no	0.0510827	0.062902	no
	BnERD6-like13-2	0.127937	0	no	0.122892	0.135369	no	0.0295797	0	no	0	0.0773044	no	11.8573	16.6344	no	13.1089	16.3574	no	0.365447	0.427569	no	0.363631	0.452792	no	0.0631829	0.0979131	no	0.0331246	0.126586	no
	BnERD6-like2-1	2.58371	2.9929	no	2.8608	2.42165	no	7.80964	6.73175	no	6.13426	6.44124	no	1.98169	2.4724	no	2.33758	2.69278	no	0.430079	0.803068	no	0.718699	0.662341	no	6.48846	8.88624	no	8.45385	6.23754	no
	BnERD6-like2-2	3.30306	4.68245	no	4.0345	4.0509	no	6.29921	5.1508	no	5.12175	5.11932	no	3.36402	2.84315	no	4.23114	3.62752	no	1.83463	1.68134	no	1.29494	1.89014	no	8.17674	7.89384	no	8.35759	5.8388	no
	BnERD6-like1-8	9.93662	18.935	yes	10.1428	12.4591	no	6.04913	4.24119	no	5.4737	5.72961	no	2.65166	1.98472	no	2.13999	1.70168	no	9.91568	7.72565	no	11.1248	6.18266	yes	12.7627	17.1982	no	16.3373	15.934	no
	BnERD6-like1-2	10.0665	9.35107	no	10.4579	9.81097	no	5.16621	3.52883	no	5.41893	6.43834	no	1.85948	1.58291	no	2.11909	1.6994	no	5.3607	3.6873	no	5.73405	3.29833	yes	10.0652	10.5295	no	11.9614	9.2931	no
	BnERD6-like1-1	2.65805	3.44017	no	2.94179	2.16453	no	0.108538	0	no	0	0.0258257	no	0.303414	0.179772	no	0.103155	0.281649	no	0.0293702	0.0363225	no	0.326391	0.0364157	no	1.26032	1.34014	no	1.44308	1.32583	no
	BnERD6-like1-4	3.15599	7.80307	yes	4.71031	3.33751	no	0.138674	0.273928	no	0.407929	0.0495312	no	1.4965	1.37081	no	1.32625	1.54606	no	1.54722	1.95505	no	2.56582	1.19941	no	2.63926	1.75757	no	4.22442	4.1936	no
	BnERD6-like1-6	0	0	no	0	0	no	0	0	no	0	0	no	0	0	no	0	0	no	0	0	no	0	0	no	0	0	no	0	0	no
	BnERD6-like1-5	0	0	no	0	0	no	0	0	no	0	0	no	0	0	no	0	0	no	0	0	no	0	0	no	0	0	no	0	0	no
	BnERD6-like1-7	6.29122	7.00325	no	5.04363	5.26488	no	2.19806	1.88658	no	2.8533	2.76749	no	1.90048	0.567007	no	1.38588	1.2718	no	4.12182	3.4072	no	3.27318	1.76452	no	11.8875	10.6971	no	15.0284	6.81809	yes
	BnERD6-like1-3	2.76678	3.10121	no	1.22764	3.91295	yes	1.38154	0.566675	no	0.92311	1.3691	no	0.942954	0.419401	no	0.529309	0.983871	no	1.80731	2.42126	no	2.33724	0.590486	no	14.0923	9.64287	no	8.36065	8.17387	no
	BnERD6-3	0.0290219	0	no	0	0	no	0.0276003	0	no	0.0471974	0	no	0	0	no	0.0952078	0.211483	no	0.0308961	0	no	0.0621628	0	no	0.2496	0.0766893	no	0.383829	0.210878	no
	BnERD6-7	0	0.0323846	no	0.0293895	0.0521736	no	1.86498	0.922461	no	0.546049	1.33162	no	0.0876239	0.0345799	no	0	0.0292449	no	0	0.034043	no	0.0808758	0.0300431	no	1.07098	0.950697	no	2.88364	0.825984	yes
	BnERD6-2	1.53417	1.94515	no	1.28777	1.61077	no	4.86777	2.08283	no	1.56319	5.39674	yes	0.376533	0.265612	no	0.254132	0.571531	no	0.0950394	0	no	0	0.0295464	no	1.75065	3.26297	no	4.63103	2.84632	no
	BnERD6-5	8.87499	4.45868	yes	11.2629	6.74616	yes	6.96719	4.09852	no	8.38074	6.96809	no	3.73507	2.73223	no	2.42623	2.08039	no	1.02868	1.34277	no	0.828844	1.00377	no	23.2261	15.6045	no	26.8684	20.034	no
	BnERD6-1	0.682683	0.447501	no	1.17728	0.689937	no	1.07486	1.01796	no	1.63031	2.39186	no	1.33683	1.13458	no	0.842145	0.863358	no	0.830461	0.277047	no	0.359457	0.63645	no	8.71955	4.45313	no	6.88036	5.16544	no
	BnERD6-6	9.01855	3.67389	yes	14.1874	4.15137	yes	56.0213	21.3027	yes	29.135	26.2963	no	3.447	1.91712	no	2.16676	2.1279	no	0.387902	0.271905	no	1.30518	0.386706	no	37.979	29.2764	no	72.8815	25.1106	yes
	BnERD6-4	7.05239	1.99114	yes	9.33596	4.51508	yes	41.2677	20.9229	yes	26.9837	30.8149	no	4.2248	2.71505	no	2.52861	2.24689	no	0.967984	0.476034	no	0.499278	0.690351	no	36.3492	16.3594	yes	45.1577	21.3611	yes
	BnERD6-like8-4	0	0	no	0.0587461	0.0253138	no	0	0	no	0	0.0972674	no	0.0864881	0.171379	no	0.0922622	0.0292084	no	1.27143	0.405937	no	0.17644	0.137701	no	0.0554493	0	no	0	0	no
	BnERD6-like8-2	0	0	no	0	0	no	0	0	no	0	0	no	0	0	no	0	0	no	0.180759	0	no	0	0	no	0	0	no	0	0	no
	BnERD6-like8-3	0	0	no	0	0	no	0	0	no	0	0	no	0	0	no	0	0	no	0	0.0211065	no	0	0.039048	no	0	0	no	0	0	no
	BnERD6-like8-1	0	0	no	0	0	no	0	0	no	0	0	no	0	0	no	0	0	no	0	0.138633	no	0	0.0994285	no	0	0	no	0	0	no
	BnERD6-like10-1	6.40137	8.92875	no	3.74367	5.81711	no	0.140526	0.34666	no	0.407958	0.490147	no	4.28874	1.23398	yes	3.76067	2.53966	no	45.3016	37.7292	no	23.1389	30.9949	no	38.7583	20.658	no	66.9218	22.9343	yes
	BnERD6-like10-2	3.71249	24.0119	yes	1.50503	10.4426	yes	0.863164	0.340728	no	0.276216	0.83262	no	3.33183	1.02897	yes	2.79215	1.99283	no	26.3687	21.3851	no	14.7537	11.6199	no	27.2001	17.3075	no	25.4021	15.1772	yes
	BnERD6-like9-1	57.3773	50.7104	no	52.9275	50.1331	no	39.6467	31.7638	no	29.8261	30.2827	no	29.6683	24.0805	no	18.0658	19.1826	no	8.13369	9.32577	no	6.99971	7.78914	no	35.3782	42.6294	no	30.9092	37.0228	no
	BnERD6-like9-2	15.2648	19.1325	no	29.728	22.4644	no	21.1665	14.5975	no	18.0172	14.9629	no	7.94866	9.90215	no	10.6279	6.84389	no	2.4974	2.3924	no	2.70805	1.96496	no	28.9042	28.9092	no	30.3752	29.2848	no
	BnSFP2-2	1.10322	0.832793	no	1.052	1.01092	no	1.75215	2.73656	no	2.80527	3.01719	no	1.00352	1.06423	no	0.971887	0.882731	no	0.319836	0.0700708	no	0.0747137	0.097606	no	18.5426	13.6337	no	15.4139	12.7407	no
	BnSFP1-1	0	0	no	0	0.0483913	no	0.415977	0	no	0.162231	0	no	0.19695	0.190675	no	0.0561713	0	no	0	0	no	0.130348	0	no	0	0	no	0.146674	0.134427	no
	BnSFP2-1	0.518151	0.0310245	no	0.743085	1.01751	no	0.025505	0	no	0.0925916	0.0457877	no	0.136346	0.0626229	no	0.593964	0.301127	no	0.193587	0.510165	no	1.41511	0.0574484	no	2.00802	0.776624	no	0.78063	2.98797	yes
	BnSFP1-3	32.0349	30.3864	no	20.912	23.7952	no	2.61078	1.37987	no	3.13237	3.01595	no	28.6338	22.0497	no	23.6372	21.8045	no	0.835518	0.381573	no	0.724114	0.388916	no	12.1876	11.4048	no	15.1034	9.47242	no
	BnSFP2-4	7.6801	8.91206	no	7.66198	9.39473	no	3.4174	3.15294	no	2.82147	1.82365	no	10.2713	8.13569	no	11.7971	8.17191	no	0.74477	0.505304	no	0.941254	0.769248	no	28.9802	19.915	no	33.9463	11.0974	yes
	BnSFP1-2	13.2315	18.9274	no	19.6798	22.367	no	1.24416	0.626244	no	1.73112	0.940204	no	20.7887	12.2315	yes	17.5441	14.0595	no	2.01117	2.23481	no	1.29198	1.64034	no	69.3095	70.4598	no	55.4963	61.3242	no
	BnSFP2-3	5.93177	6.91295	no	8.38453	9.37353	no	0.297682	0.274715	no	0.77922	0.417146	no	11.5152	7.32462	no	10.1437	6.85515	no	6.0126	6.33693	no	2.4788	7.4161	yes	36.8937	35.8668	no	23.3914	29.3754	no
BnSTP subfamily	BnSTP10-3	0	0	no	0	0	no	0	0	no	0	0	no	0	0.0468995	no	0	0	no	0	0	no	0	0	no	0	0	no	0	0	no
	BnSTP10-1	0	0	no	0	0	no	0	0.0289194	no	0	0	no	0	0	no	0	0	no	0	0	no	0	0	no	0	0	no	0	0	no
	BnSTP10-4	0	0	no	0	0	no	0	0	no	0	0	no	0	0	no	0	0	no	0	0	no	0	0	no	0	0	no	0	0	no
	BnSTP10-5	0	0	no	0	0	no	0	0	no	0	0	no	0	0	no	0	0	no	0	0	no	0	0	no	0	0	no	0	0	no
	BnSTP10-6	0	0	no	0	0	no	0	0	no	0	0	no	0	0	no	0	0	no	0	0	no	0	0	no	0	0	no	0	0	no
	BnSTP10-2	0	0	no	0	0	no	0	0	no	0	0	no	0	0	no	0	0	no	0	0	no	0.126069	0	no	0	0	no	0	0	no
	BnSTP9-4	0.058515	0	no	0.454621	0.299679	no	0.250988	0.0558266	no	0.19517	0.330052	no	85.3327	48.3253	yes	82.2312	27.4447	yes	0.343257	0.301621	no	0.283692	0.377453	no	0.301692	0.395272	no	0.167521	0.125017	no
	BnSTP9-1	0.146564	0.0335311	no	0.598473	0.451368	no	0.119292	0.323193	no	0.138375	0.33083	no	126.71	73.3996	yes	109.52	57.8789	yes	0.607073	0.507095	no	0.465703	0.470534	no	0.574853	0.257626	no	0.270879	0.382871	no
	BnSTP9-2	0.792968	0.098017	no	1.52725	1.68505	no	0.728339	1.08682	no	0.383136	0.899782	no	321.302	221.081	no	274.834	178.672	no	2.21636	1.47357	no	1.20245	1.14824	no	1.4729	1.13695	no	0.731577	0.929052	no
	BnSTP9-3	0.782524	0.947412	no	1.96427	2.25166	no	0.559724	0.625384	no	0.489052	1.26116	no	321.53	201.562	yes	292.118	192.886	no	2.39213	1.78381	no	0.899096	1.33103	no	1.92313	1.40918	no	0.861313	1.11101	no
	BnSTP11-1	0.252729	0.17523	no	0.278928	0.240941	no	2.34233	0.438788	no	2.50664	3.24647	no	0.597843	0	no	0.343698	0.37197	no	0	0	no	0	0	no	0	0	no	0.043105	0	no
	BnSTP11-2	0.0978552	0.0369047	no	0.279757	0.0822582	no	1.35623	0.281768	no	0.988085	1.49624	no	0.241769	0.10814	no	0.173399	0.0721598	no	0	0	no	0	0	no	0	0	no	0	0	no
	BnSTP4-6	0.237605	0	no	0.230879	0.20074	no	0.222952	0.314494	no	0.169075	0.378232	no	39.8356	22.7521	yes	42.5908	17.3527	yes	0.308572	0.0891213	no	0.0829488	0.162696	no	0.719141	0.222718	no	0.29815	0.65177	no
	BnSTP4-2	0.0388408	0	no	0.114787	0.198714	no	0.037192	0.121226	no	0.156972	0.254289	no	31.5842	17.5533	yes	26.6293	14.4905	yes	0.107516	0.0445289	no	0.0413503	0.0835138	no	0.0653639	0.201808	no	0.0585603	0.0775938	no
	BnSTP4-3	8.07887	3.11127	yes	16.4714	6.67507	yes	27.3742	16.3553	no	27.0742	27.7974	no	4.0902	4.91312	no	5.3307	4.84489	no	15.0981	32.1404	yes	8.366	31.1529	yes	43.2092	32.1719	no	37.6859	33.3158	no
	BnSTP4-7	3.68785	1.89648	no	6.0165	2.72018	yes	19.5664	9.61949	yes	11.7103	12.6954	no	2.81575	4.52553	no	3.58905	2.4707	no	2.51805	3.19244	no	2.17917	3.22862	no	22.7392	18.3161	no	18.1732	15.8147	no
	BnSTP4-1	5.32583	2.74502	no	6.49169	2.5206	yes	30.3414	11.3504	yes	15.015	17.3303	no	1.55215	1.52103	no	1.43597	1.67108	no	0.598496	0.401303	no	0.557426	0.0444885	no	22.2666	18.4382	no	14.0755	14.7799	no
	BnSTP4-4	3.67653	3.74268	no	4.848	2.45359	no	14.0486	7.8249	no	9.2099	9.8489	no	1.76628	2.8437	no	2.36995	1.32325	no	0.116218	0.181647	no	0.331636	0.0902198	no	7.44291	7.94316	no	4.60068	6.4883	no
	BnSTP4-5	0	0.0429656	no	0.0785296	0.0702305	no	0	0.688	no	0.233424	0.396263	no	0	0.0428002	no	0.0892652	0	no	0	0	no	0	0	no	0	0.12483	no	0.387264	0.223919	no
	BnSTP12-2	1.14578	0.391544	no	0.791194	1.1226	no	0.581748	0.165662	no	0.48816	0.836843	no	3.12822	1.19815	no	2.47142	2.30642	no	13.5938	41.1143	yes	6.06473	43.0982	yes	1.78008	0.551745	no	0.811526	2.47114	no
	BnSTP12-1	0.0361408	0.350827	no	0.446919	0.464638	no	0.3985	0.237679	no	0.0826593	0.207443	no	4.43959	3.82518	no	3.48471	2.25582	no	3.47421	7.96602	yes	0.932244	10.264	yes	0.44264	0.459344	no	0.189517	0.592378	no
	BnSTP1-1	44.7617	50.5061	no	58.5364	62.0579	no	151.201	136.922	no	140.814	104.9	no	21.5978	17.6487	no	20.7512	21.5281	no	4.46388	10.771	yes	5.90468	11.5935	yes	108.698	161.083	no	77.0312	176.603	yes
	BnSTP1-3	36.2414	37.1057	no	36.795	42.2652	no	117.794	77.1911	no	55.85	81.021	no	9.37453	6.62626	no	5.28911	8.29772	no	4.54508	8.12404	no	2.14382	15.2471	yes	120.345	152.664	no	53.0466	210.246	yes
	BnSTP1-4	15.656	14.9232	no	26.6251	15.3821	yes	117.915	122.201	no	177.098	157.121	no	8.11536	6.31154	no	6.65431	5.8563	no	1.57412	1.00971	no	1.89611	1.59263	no	55.8173	65.4065	no	54.4743	76.9259	no
	BnSTP1-2	7.67689	6.70367	no	13.6411	6.21033	yes	71.7538	53.1926	no	89.8445	73.2654	no	10.0391	7.64279	no	9.66797	8.92403	no	1.61667	0.897314	no	1.73727	1.11786	no	30.6089	29.7289	no	28.3791	34.3351	no
	BnSTP7-1	1.6209	2.65537	no	2.44247	2.03357	no	3.80123	4.01215	no	4.75007	3.08644	no	15.1188	20.3727	no	16.5424	16.2892	no	1.07756	1.69997	no	0.807421	1.20596	no	4.29947	5.157	no	5.13191	4.67652	no
	BnSTP7-3	0	0	no	0.0317425	0.0281704	no	0.111218	0.0315988	no	0.0955558	0.106703	no	0.468156	1.13927	no	1.16267	1.57388	no	0	0	no	0	0.0333786	no	0.0275931	0.034165	no	0.164739	0.0915697	no
	BnSTP7-4	3.54722	7.968	yes	8.45654	8.15281	no	13.8497	22.1156	no	21.3082	29.5393	no	5.91085	7.91484	no	10.0388	8.49269	no	3.44185	3.7402	no	4.67832	4.23117	no	9.9859	21.7112	yes	19.679	15.5012	no
	BnSTP7-2	8.54678	4.74092	no	6.56257	3.05105	yes	15.6771	14.5322	no	15.0285	12.24	no	13.7956	11.767	no	11.8236	7.4601	no	1.45609	2.17679	no	2.85169	0.806927	yes	20.1316	19.3994	no	18.6967	10.2479	yes
	BnSTP14-1	1.4375	0.994956	no	2.58101	1.55691	no	8.18348	5.77992	no	2.01082	5.27954	no	77.85	137.433	yes	60.0267	138.214	yes	7.10994	5.83903	no	2.9113	2.73947	no	1.25931	1.99555	no	1.06273	1.6022	no
	BnSTP14-2	4.41889	4.37355	no	6.77868	4.50049	no	7.67713	9.38878	no	10.4494	8.33176	no	110.38	158.078	no	172.185	199.33	no	3.63782	3.81632	no	3.27283	3.21693	no	2.98721	3.30208	no	2.1109	3.92578	no
	BnSTP13-3	0.0339735	0	no	0.161033	0.141687	no	1.32351	1.89999	no	3.03625	3.97146	no	0	0	no	0	0.0736065	no	0	0	no	0	0	no	0.0936623	0.625406	no	0.0813202	0.261525	no
	BnSTP13-1	2.86948	0.732655	yes	3.40572	0.478177	yes	23.5984	18.8091	no	24.4803	25.9348	no	0.129501	0.10949	no	0.105445	0.110827	no	0.0301353	0	no	0.0704474	0	no	5.68818	6.49887	no	10.2025	4.2782	yes
	BnSTP13-2	6.07795	3.79705	no	5.72397	2.10815	yes	9.14616	6.49898	no	9.31332	6.65147	no	11.2571	3.60569	yes	10.4576	3.01637	yes	1.39104	0.74857	no	2.33361	1.18269	no	13.88	4.87031	yes	20.6085	8.47411	yes
	BnSTP13-4	4.73082	1.38817	yes	7.2726	2.791	yes	11.7237	27.0035	yes	48.5079	77.9812	no	5.90823	4.54092	no	9.61373	4.54235	yes	1.877	1.4934	no	2.75858	1.31317	no	27.0909	28.1058	no	50.2915	35.3939	no
	BnSTP2-1	0	0	no	0.0933249	0.141907	no	0.0308702	0.133374	no	0.0499279	0.0534987	no	21.2576	20.6372	no	22.1555	27.3354	no	0.134359	0.145006	no	0.0672818	0.239607	no	0.08652	0.198414	no	0.0957954	0.177005	no
	BnSTP2-4	0	0.0364905	no	0.124163	0.110289	no	0	0.0599409	no	0.0504992	0.0527815	no	15.6392	12.324	no	13.6152	13.8842	no	0.147867	0.0713191	no	0.0331897	0	no	0.538918	0.331643	no	0.918581	0.272973	no
	BnSTP2-2	0.0321748	0	no	0.0624568	0	no	0	0.0912041	no	0	0	no	8.12259	11.6897	no	6.00184	10.1068	no	0.163876	0.181033	no	0	0.0318832	no	0.0540855	0.048332	no	0	0.0743432	no
	BnSTP2-3	0.0326366	0	no	0.0632693	0.0271679	no	0	0	no	0.0492948	0.0271314	no	5.68733	8.92341	no	6.64392	9.79521	no	0	0.0367002	no	0	0.0647035	no	0.120719	0.0340204	no	0.0474154	0.039884	no
	BnSTP8-1	0	0.0767919	no	0.0646063	0	no	0	0	no	0	0	no	2.73105	3.24458	no	3.70226	3.81814	no	0	0.0755708	no	0	0.0380601	no	0	0	no	0	0.146738	no
	BnSTP8-2	0	0	no	0.0641787	0	no	0	0	no	0	0	no	0.464541	0.704637	no	0.318132	0.693713	no	0	0	no	0	0	no	0.0278841	0	no	0	0	no
	BnSTP6-5	7.15537	5.07357	no	6.68541	4.90453	no	35.6018	26.064	no	28.3721	29.7026	no	2.40865	3.33986	no	2.37299	2.5757	no	1.05777	1.34827	no	0.88492	1.36799	no	37.2458	46.8249	no	38.886	27.2822	no
	BnSTP6-1	6.27412	4.96758	no	9.05403	5.22164	yes	27.6918	19.6154	no	28.2814	23.3025	no	2.5486	3.57318	no	3.23243	3.07793	no	1.47745	1.91737	no	1.65876	1.64979	no	37.2984	35.5298	no	41.3345	26.1243	no
	BnSTP6-2	3.16185	4.39322	no	0	3.38203	yes	3.31687	4.97546	no	0	4.75387	yes	1.20704	0.899143	no	0.198344	2.41441	no	0.0826512	0.491998	no	0.0926113	0	no	6.33552	10.7053	no	0.74066	3.33022	no
	BnSTP6-4	0.37122	0.035933	no	0.808675	0.485148	no	0.506769	0.229473	no	0.122986	0.766721	no	218.096	108.323	yes	201.693	101.725	yes	0.997555	0.600047	no	0.609088	0.764729	no	0.849575	0.466412	no	0.233395	0.380751	no
	BnSTP6-6	0	1.17997	yes	0.191781	0.937345	no	0.109807	0.0681856	no	0.142446	0.406065	no	13.0695	11.5278	no	29.8805	9.72802	yes	0.0899009	0.0737934	no	0.10368	0.142525	no	0.0606779	0	no	0.0805051	0.119894	no
	BnSTP6-3	0.0678508	0	no	0.193607	0.142297	no	0.0636989	0	no	0.073933	0.110173	no	27.857	11.8229	yes	16.7687	10.99	no	0.0912543	0.0752184	no	0.0350786	0.112397	no	0.217831	0.0345821	no	0.0704536	0.106318	no
	BnSTP5-1	1.60084	2.32663	no	1.39396	2.7454	no	0.0606976	0.893005	no	0.300279	0.86147	no	1.36576	3.63639	yes	3.10417	3.07787	no	6.47972	9.96077	no	3.74852	20.305	yes	0.530828	1.02211	no	0.375533	1.00359	no
	BnSTP5-2	0.13	0.10886	no	0.156083	0.355097	no	0.128633	0	no	0.0494135	0	no	0.449432	0.566653	no	0.492855	0.250561	no	0.789055	0.9163	no	0.428447	3.69867	yes	0.112136	0.0328613	no	0.0473786	0.272832	no
	BnSTP3-1	3.9444	2.59983	no	5.33956	2.53637	yes	23.6832	16.6838	no	19.0542	18.0058	no	0.433492	0.171758	no	0.284241	0.268688	no	0.229749	0.0888466	no	0.217125	0.0450011	no	16.9359	11.8262	no	21.0792	11.209	yes
	BnSTP3-2	2.97962	1.96979	no	4.92491	1.87403	yes	27.9689	18.1452	no	26.7479	25.2574	no	0.541956	0.384943	no	0.666249	0.471454	no	0.119347	0.0883269	no	0.185708	0	no	15.4062	10.9376	no	27.8246	8.86819	yes
