# Supplementary material for: Genome-Wide Identification and Expression Profiling of Monosaccharide Transporter Genes Associated with High Harvest Index Values in Rapeseed (Brassica napus L.)
Source: Genes (Basel). 2020 Jun 15;11(6):653. doi: 10.3390/genes11060653 (PMC7349323; doi:10.3390/genes11060653)
Supplement: Supplementary file 1 [file genes-11-00653-s001.zip › Supplementary/Table S5.xlsx]

## Sheet: Sheet1
Expression levels of the 31 DEGs betwwen 2 materials
Target	Sample	Cq	Actin	Actin sample	Actin Cq	D-Cт	1/2^dCт
BnSTP1-1	YC24-0J	28.0048	UBC	YC24-0J	24.978	3.02682	0.122698
BnSTP1-1	YC24-0J	27.6948	UBC	YC24-0J	24.978	2.71685	0.152106
BnSTP1-1	YC24-0J	27.4898	UBC	YC24-0J	24.978	2.51184	0.175332
BnSTP1-1	YC46-0J	32.7134	UBC	YC46-0J	23.8326	8.88084	0.00212129
BnSTP1-1	YC46-0J	29.8713	UBC	YC46-0J	23.8326	6.03877	0.0152107
BnSTP1-1	YC24-30J	25.7479	UBC	YC24-30J	25.9562	-0.208235	1.15527
BnSTP1-1	YC24-30J	26.1701	UBC	YC24-30J	25.9562	0.213914	0.862195
BnSTP1-1	YC46-30J	25.1595	UBC	YC46-30J	25.0681	0.0913727	0.938629
BnSTP1-1	YC46-30J	25.6299	UBC	YC46-30J	25.0681	0.561765	0.677473
BnSTP1-1	YC46-30J	25.4912	UBC	YC46-30J	25.0681	0.423054	0.745844
BnSTP1-1	YC24-Le	24.1916	UBC	YC24-Le	24.7236	-0.531969	1.4459
BnSTP1-1	YC24-Le	24.3152	UBC	YC24-Le	24.7236	-0.408414	1.32723
BnSTP1-1	YC24-Le	24.2219	UBC	YC24-Le	24.7236	-0.501678	1.41586
BnSTP1-1	YC46-Le	23.976	UBC	YC46-Le	24.417	-0.441011	1.35756
BnSTP1-1	YC46-Le	24.1976	UBC	YC46-Le	24.417	-0.21941	1.16426
BnSTP1-1	YC46-Le	24.3878	UBC	YC46-Le	24.417	-0.0291557	1.02041
BnSTP1-1	YC24-F	32.2617	UBC	YC24-F	23.3749	8.88686	0.00211246
BnSTP1-1	YC24-F	35.1404	UBC	YC24-F	23.3749	11.7655	0.000287227
BnSTP1-1	YC46-F	25.4381	UBC	YC46-F	23.322	2.11617	0.230658
BnSTP1-1	YC46-F	25.4713	UBC	YC46-F	23.322	2.14935	0.225415
BnSTP1-1	YC24-ZL	25.6084	UBC	YC24-ZL	23.2328	2.37563	0.192692
BnSTP1-1	YC24-ZL	26.2778	UBC	YC24-ZL	23.2328	3.045	0.121162
BnSTP1-1	YC46-ZL	28.1779	UBC	YC46-ZL	24.1057	4.07228	0.0594457
BnSTP1-1	YC46-ZL	28.0262	UBC	YC46-ZL	24.1057	3.92051	0.0660403
BnSTP1-1	YC24-7S	27.307	UBC	YC24-7S	24.723	2.58402	0.166776
BnSTP1-1	YC24-7S	27.066	UBC	YC24-7S	24.723	2.34295	0.197107
BnSTP1-1	YC46-7S	28.0003	UBC	YC46-7S	24.7623	3.23805	0.105987
BnSTP1-1	YC46-7S	27.9914	UBC	YC46-7S	24.7623	3.22911	0.106645
BnSTP1-1	YC24-7P	24.2439	UBC	YC24-7P	23.8151	0.428751	0.742905
BnSTP1-1	YC24-7P	24.3745	UBC	YC24-7P	23.8151	0.559393	0.678588
BnSTP1-1	YC46-7P	25.5108	UBC	YC46-7P	24.6387	0.872086	0.546356
BnSTP1-1	YC46-7P	26.1432	UBC	YC46-7P	24.6387	1.50451	0.352451
BnSTP1-1	YC24-14S	31.0098	UBC	YC24-14S	24.9252	6.08459	0.0147352
BnSTP1-1	YC24-14S	33.2885	UBC	YC24-14S	24.9252	8.36327	0.00303673
BnSTP1-1	YC46-14S	29.6572	UBC	YC46-14S	24.7341	4.92313	0.0329601
BnSTP1-1	YC46-14S	29.6249	UBC	YC46-14S	24.7341	4.89088	0.0337053
BnSTP1-1	YC24-14P	25.3597	UBC	YC24-14P	25.9364	-0.576705	1.49144
BnSTP1-1	YC24-14P	25.3812	UBC	YC24-14P	25.9364	-0.555274	1.46945
BnSTP1-1	YC46-14P	25.4001	UBC	YC46-14P	25.1373	0.262815	0.83346
BnSTP1-1	YC46-14P	25.0805	UBC	YC46-14P	25.1373	-0.0567807	1.04014
BnSTP1-1	YC46-14P	25.2418	UBC	YC46-14P	25.1373	0.104542	0.9301
BnSTP1-1	YC24-21S	32.881	UBC	YC24-21S	24.806	8.07497	0.00370844
BnSTP1-1	YC24-21S	32.7273	UBC	YC24-21S	24.806	7.92136	0.0041251
BnSTP1-1	YC46-21S	31.9668	UBC	YC46-21S	23.6907	8.27609	0.00322588
BnSTP1-1	YC46-21S	39.2108	UBC	YC46-21S	23.6907	15.52	2.12815e-05
BnSTP1-1	YC24-21P	24.4771	UBC	YC24-21P	25.5397	-1.0626	2.08869
BnSTP1-1	YC24-21P	24.7417	UBC	YC24-21P	25.5397	-0.797994	1.73868
BnSTP1-1	YC46-21P	25.8997	UBC	YC46-21P	25.0566	0.843098	0.557445
BnSTP1-1	YC46-21P	25.6565	UBC	YC46-21P	25.0566	0.599922	0.65979
BnSTP1-1	YC46-21P	25.523	UBC	YC46-21P	25.0566	0.46637	0.723784
BnSTP1-1	YC24-30S	33.3391	UBC	YC24-30S	23.8233	9.51578	0.00136604
BnSTP1-1	YC24-30S	34.3761	UBC	YC24-30S	23.8233	10.5527	0.000665755
BnSTP1-1	YC46-30S	34.0905	UBC	YC46-30S	24.1253	9.9652	0.0010004
BnSTP1-1	YC46-30S	34.5753	UBC	YC46-30S	24.1253	10.45	0.000714892
BnSTP1-1	YC24-30P	25.0639	UBC	YC24-30P	24.5495	0.514407	0.70008
BnSTP1-1	YC24-30P	25.062	UBC	YC24-30P	24.5495	0.512518	0.700998
BnSTP1-1	YC24-30P	24.8181	UBC	YC24-30P	24.5495	0.268571	0.830142
BnSTP1-1	YC46-30P	24.6726	UBC	YC46-30P	24.9861	-0.313506	1.24272
BnSTP1-1	YC46-30P	25.1736	UBC	YC46-30P	24.9861	0.187461	0.87815
BnSTP1-1	YC46-30P	24.6789	UBC	YC46-30P	24.9861	-0.307224	1.23732
BnSTP1-1	YC24-40S	32.7185	UBC	YC24-40S	25.7475	6.97105	0.00797088
BnSTP1-1	YC24-40S	33.1176	UBC	YC24-40S	25.7475	7.37013	0.00604462
BnSTP1-1	YC24-40S	32.9817	UBC	YC24-40S	25.7475	7.23423	0.00664172
BnSTP1-1	YC46-40S	30.0812	UBC	YC46-40S	25.0067	5.07458	0.0296756
BnSTP1-1	YC46-40S	30.6709	UBC	YC46-40S	25.0067	5.66426	0.0197192
BnSTP1-1	YC24-40P	29.3777	UBC	YC24-40P	26.4692	2.90848	0.133187
BnSTP1-1	YC24-40P	29.5695	UBC	YC24-40P	26.4692	3.10028	0.116607
BnSTP1-1	YC24-40P	29.3283	UBC	YC24-40P	26.4692	2.85906	0.137828
BnSTP1-1	YC46-40P	26.2024	UBC	YC46-40P	24.8039	1.3985	0.379323
BnSTP1-1	YC46-40P	26.8867	UBC	YC46-40P	24.8039	2.0828	0.236056
BnSTP12-2	YC24-0J	30.3606	UBC	YC24-0J	24.978	5.38263	0.02397
BnSTP12-2	YC24-0J	30.5559	UBC	YC24-0J	24.978	5.57793	0.0209352
BnSTP12-2	YC46-0J	33.0471	UBC	YC46-0J	23.8326	9.21458	0.0016832
BnSTP12-2	YC46-0J	33.4981	UBC	YC46-0J	23.8326	9.66555	0.00123135
BnSTP12-2	YC24-30J	29.896	UBC	YC24-30J	25.9562	3.93984	0.0651612
BnSTP12-2	YC24-30J	29.841	UBC	YC24-30J	25.9562	3.88479	0.0676957
BnSTP12-2	YC46-30J	34.2101	UBC	YC46-30J	25.0681	9.14199	0.00177006
BnSTP12-2	YC46-30J	34.0383	UBC	YC46-30J	25.0681	8.97015	0.00199396
BnSTP12-2	YC24-Le	30.6886	UBC	YC24-Le	24.7236	5.96503	0.0160084
BnSTP12-2	YC24-Le	30.9509	UBC	YC24-Le	24.7236	6.22727	0.0133477
BnSTP12-2	YC46-Le	33.1407	UBC	YC46-Le	24.417	8.72374	0.00236533
BnSTP12-2	YC46-Le	33.3138	UBC	YC46-Le	24.417	8.89681	0.00209794
BnSTP12-2	YC24-F	29.0766	UBC	YC24-F	23.3749	5.70178	0.019213
BnSTP12-2	YC24-F	29.3016	UBC	YC24-F	23.3749	5.92675	0.0164388
BnSTP12-2	YC46-F	28.0496	UBC	YC46-F	23.322	4.72767	0.0377423
BnSTP12-2	YC46-F	27.9147	UBC	YC46-F	23.322	4.59276	0.0414421
BnSTP12-2	YC46-F	28.1336	UBC	YC46-F	23.322	4.81161	0.0356091
BnSTP12-2	YC24-ZL	29.2368	UBC	YC24-ZL	23.2328	6.00399	0.0155818
BnSTP12-2	YC24-ZL	29.3236	UBC	YC24-ZL	23.2328	6.09083	0.0146716
BnSTP12-2	YC24-ZL	29.1388	UBC	YC24-ZL	23.2328	5.90596	0.0166774
BnSTP12-2	YC46-ZL	30.0406	UBC	YC46-ZL	24.1057	5.93491	0.0163461
BnSTP12-2	YC46-ZL	30.2659	UBC	YC46-ZL	24.1057	6.16022	0.0139826
BnSTP12-2	YC46-ZL	30.3409	UBC	YC46-ZL	24.1057	6.23523	0.0132742
BnSTP12-2	YC24-7S	27.8502	UBC	YC24-7S	24.723	3.12723	0.114449
BnSTP12-2	YC24-7S	27.7934	UBC	YC24-7S	24.723	3.07039	0.119047
BnSTP12-2	YC24-7S	27.9243	UBC	YC24-7S	24.723	3.20133	0.108718
BnSTP12-2	YC46-7S	26.8052	UBC	YC46-7S	24.7623	2.04294	0.242669
BnSTP12-2	YC46-7S	26.8971	UBC	YC46-7S	24.7623	2.13477	0.227704
BnSTP12-2	YC46-7S	26.7693	UBC	YC46-7S	24.7623	2.007	0.248789
BnSTP12-2	YC24-7P	29.264	UBC	YC24-7P	23.8151	5.44891	0.0228936
BnSTP12-2	YC24-7P	29.09	UBC	YC24-7P	23.8151	5.27483	0.0258296
BnSTP12-2	YC46-7P	28.4122	UBC	YC46-7P	24.6387	3.77353	0.0731233
BnSTP12-2	YC46-7P	28.3008	UBC	YC46-7P	24.6387	3.66207	0.0789962
BnSTP12-2	YC46-7P	28.1156	UBC	YC46-7P	24.6387	3.47691	0.0898141
BnSTP12-2	YC24-14S	29.6641	UBC	YC24-14S	24.9252	4.7389	0.0374498
BnSTP12-2	YC24-14S	29.7839	UBC	YC24-14S	24.9252	4.85872	0.0344651
BnSTP12-2	YC46-14S	27.2643	UBC	YC46-14S	24.7341	2.53023	0.173111
BnSTP12-2	YC46-14S	27.2518	UBC	YC46-14S	24.7341	2.51778	0.174611
BnSTP12-2	YC46-14S	27.4183	UBC	YC46-14S	24.7341	2.68421	0.155587
BnSTP12-2	YC24-14P	30.0059	UBC	YC24-14P	25.9364	4.06943	0.0595635
BnSTP12-2	YC24-14P	30.1687	UBC	YC24-14P	25.9364	4.23226	0.0532063
BnSTP12-2	YC46-14P	31.4529	UBC	YC46-14P	25.1373	6.31566	0.0125545
BnSTP12-2	YC46-14P	31.2801	UBC	YC46-14P	25.1373	6.1428	0.0141524
BnSTP12-2	YC24-21S	28.4612	UBC	YC24-21S	24.806	3.65518	0.0793743
BnSTP12-2	YC24-21S	28.4385	UBC	YC24-21S	24.806	3.6325	0.080632
BnSTP12-2	YC24-21S	28.5691	UBC	YC24-21S	24.806	3.76316	0.0736504
BnSTP12-2	YC46-21S	26.6736	UBC	YC46-21S	23.6907	2.98283	0.126497
BnSTP12-2	YC46-21S	26.7047	UBC	YC46-21S	23.6907	3.01396	0.123796
BnSTP12-2	YC46-21S	26.7031	UBC	YC46-21S	23.6907	3.01239	0.123931
BnSTP12-2	YC24-21P	30.9296	UBC	YC24-21P	25.5397	5.38997	0.0238484
BnSTP12-2	YC24-21P	30.8467	UBC	YC24-21P	25.5397	5.307	0.02526
BnSTP12-2	YC46-21P	31.2306	UBC	YC46-21P	25.0566	6.17404	0.0138493
BnSTP12-2	YC46-21P	31.5551	UBC	YC46-21P	25.0566	6.49844	0.0110605
BnSTP12-2	YC46-21P	31.4055	UBC	YC46-21P	25.0566	6.34889	0.0122685
BnSTP12-2	YC24-30S	26.5701	UBC	YC24-30S	23.8233	2.74672	0.148989
BnSTP12-2	YC24-30S	26.559	UBC	YC24-30S	23.8233	2.73565	0.150137
BnSTP12-2	YC24-30S	26.4371	UBC	YC24-30S	23.8233	2.61378	0.163371
BnSTP12-2	YC46-30S	25.0018	UBC	YC46-30S	24.1253	0.876495	0.544689
BnSTP12-2	YC46-30S	24.9179	UBC	YC46-30S	24.1253	0.792565	0.577317
BnSTP12-2	YC46-30S	24.967	UBC	YC46-30S	24.1253	0.841674	0.557996
BnSTP12-2	YC24-30P	30.1081	UBC	YC24-30P	24.5495	5.55857	0.0212179
BnSTP12-2	YC24-30P	30.1433	UBC	YC24-30P	24.5495	5.59379	0.0207063
BnSTP12-2	YC46-30P	33.3018	UBC	YC46-30P	24.9861	8.31572	0.00313848
BnSTP12-2	YC46-30P	33.4307	UBC	YC46-30P	24.9861	8.44459	0.00287028
BnSTP12-2	YC24-40S	30.7425	UBC	YC24-40S	25.7475	4.99507	0.0313569
BnSTP12-2	YC24-40S	30.8618	UBC	YC24-40S	25.7475	5.11438	0.0288682
BnSTP12-2	YC46-40S	27.5659	UBC	YC46-40S	25.0067	2.5592	0.16967
BnSTP12-2	YC46-40S	27.3475	UBC	YC46-40S	25.0067	2.34087	0.197391
BnSTP12-2	YC46-40S	27.2833	UBC	YC46-40S	25.0067	2.27669	0.20637
BnSTP12-2	YC24-40P	31.0361	UBC	YC24-40P	26.4692	4.56688	0.0421923
BnSTP12-2	YC24-40P	31.0865	UBC	YC24-40P	26.4692	4.61735	0.0407416
BnSTP12-2	YC46-40P	35.1642	UBC	YC46-40P	24.8039	10.3603	0.000760762
BnSTP12-2	YC46-40P	34.8328	UBC	YC46-40P	24.8039	10.0289	0.000957167
BnSTP12-2	YC46-40P	34.4556	UBC	YC46-40P	24.8039	9.65165	0.00124326
BnSTP1-3	YC24-0J	28.2642	UBC	YC24-0J	24.978	3.28624	0.102505
BnSTP1-3	YC24-0J	28.9065	UBC	YC24-0J	24.978	3.92853	0.0656741
BnSTP1-3	YC46-0J	26.1098	UBC	YC46-0J	23.8326	2.2772	0.206298
BnSTP1-3	YC46-0J	26.2867	UBC	YC46-0J	23.8326	2.45409	0.182492
BnSTP1-3	YC46-0J	26.1983	UBC	YC46-0J	23.8326	2.36577	0.194014
BnSTP1-3	YC24-30J	26.9425	UBC	YC24-30J	25.9562	0.986346	0.504755
BnSTP1-3	YC24-30J	26.9975	UBC	YC24-30J	25.9562	1.04135	0.485874
BnSTP1-3	YC46-30J	25.6396	UBC	YC46-30J	25.0681	0.571482	0.672925
BnSTP1-3	YC46-30J	25.9665	UBC	YC46-30J	25.0681	0.898363	0.536495
BnSTP1-3	YC46-30J	25.9078	UBC	YC46-30J	25.0681	0.839668	0.558772
BnSTP1-3	YC24-Le	25.3544	UBC	YC24-Le	24.7236	0.630765	0.645834
BnSTP1-3	YC24-Le	25.2918	UBC	YC24-Le	24.7236	0.568219	0.674449
BnSTP1-3	YC46-Le	23.9499	UBC	YC46-Le	24.417	-0.467092	1.38232
BnSTP1-3	YC46-Le	24.1599	UBC	YC46-Le	24.417	-0.257049	1.19503
BnSTP1-3	YC46-Le	24.041	UBC	YC46-Le	24.417	-0.375956	1.2977
BnSTP1-3	YC24-F	25.9689	UBC	YC24-F	23.3749	2.59402	0.165624
BnSTP1-3	YC24-F	25.5521	UBC	YC24-F	23.3749	2.17721	0.221103
BnSTP1-3	YC46-F	25.0265	UBC	YC46-F	23.322	1.7045	0.306827
BnSTP1-3	YC46-F	25.2117	UBC	YC46-F	23.322	1.88971	0.269861
BnSTP1-3	YC24-ZL	28.2399	UBC	YC24-ZL	23.2328	5.0071	0.0310965
BnSTP1-3	YC24-ZL	27.9889	UBC	YC24-ZL	23.2328	4.75613	0.0370052
BnSTP1-3	YC46-ZL	27.9968	UBC	YC46-ZL	24.1057	3.8911	0.0674005
BnSTP1-3	YC46-ZL	28.6139	UBC	YC46-ZL	24.1057	4.50829	0.0439411
BnSTP1-3	YC24-7S	29.097	UBC	YC24-7S	24.723	4.37396	0.0482289
BnSTP1-3	YC24-7S	29.4826	UBC	YC24-7S	24.723	4.75956	0.0369173
BnSTP1-3	YC46-7S	28.3916	UBC	YC46-7S	24.7623	3.62929	0.0808117
BnSTP1-3	YC46-7S	28.464	UBC	YC46-7S	24.7623	3.70174	0.0768536
BnSTP1-3	YC24-7P	27.2314	UBC	YC24-7P	23.8151	3.41626	0.0936708
BnSTP1-3	YC24-7P	27.2648	UBC	YC24-7P	23.8151	3.44962	0.0915294
BnSTP1-3	YC46-7P	27.242	UBC	YC46-7P	24.6387	2.6033	0.164561
BnSTP1-3	YC46-7P	27.1785	UBC	YC46-7P	24.6387	2.53983	0.171962
BnSTP1-3	YC24-14S	29.9951	UBC	YC24-14S	24.9252	5.06986	0.0297728
BnSTP1-3	YC24-14S	29.8895	UBC	YC24-14S	24.9252	4.96429	0.0320333
BnSTP1-3	YC24-14S	29.7495	UBC	YC24-14S	24.9252	4.82427	0.035298
BnSTP1-3	YC46-14S	28.6034	UBC	YC46-14S	24.7341	3.86937	0.0684234
BnSTP1-3	YC46-14S	28.4512	UBC	YC46-14S	24.7341	3.71714	0.0760376
BnSTP1-3	YC24-14P	27.024	UBC	YC24-14P	25.9364	1.08756	0.470556
BnSTP1-3	YC24-14P	26.8953	UBC	YC24-14P	25.9364	0.958808	0.514482
BnSTP1-3	YC24-14P	27.2253	UBC	YC24-14P	25.9364	1.28888	0.409268
BnSTP1-3	YC46-14P	25.6448	UBC	YC46-14P	25.1373	0.507543	0.703419
BnSTP1-3	YC46-14P	25.5337	UBC	YC46-14P	25.1373	0.396445	0.759728
BnSTP1-3	YC24-21S	29.1093	UBC	YC24-21S	24.806	4.30334	0.0506483
BnSTP1-3	YC24-21S	29.2003	UBC	YC24-21S	24.806	4.3943	0.0475537
BnSTP1-3	YC46-21S	29.4716	UBC	YC46-21S	23.6907	5.78087	0.018188
BnSTP1-3	YC46-21S	30.0702	UBC	YC46-21S	23.6907	6.37951	0.0120109
BnSTP1-3	YC24-21P	26.2954	UBC	YC24-21P	25.5397	0.755692	0.592262
BnSTP1-3	YC24-21P	26.0413	UBC	YC24-21P	25.5397	0.501668	0.70629
BnSTP1-3	YC46-21P	26.4378	UBC	YC46-21P	25.0566	1.3812	0.383898
BnSTP1-3	YC46-21P	26.5261	UBC	YC46-21P	25.0566	1.46954	0.361098
BnSTP1-3	YC24-30S	29.753	UBC	YC24-30S	23.8233	5.92962	0.0164061
BnSTP1-3	YC24-30S	29.8653	UBC	YC24-30S	23.8233	6.04198	0.0151769
BnSTP1-3	YC46-30S	29.3193	UBC	YC46-30S	24.1253	5.194	0.027318
BnSTP1-3	YC46-30S	29.3309	UBC	YC46-30S	24.1253	5.20552	0.0271009
BnSTP1-3	YC46-30S	29.7219	UBC	YC46-30S	24.1253	5.59656	0.0206666
BnSTP1-3	YC24-30P	25.2869	UBC	YC24-30P	24.5495	0.737364	0.599835
BnSTP1-3	YC24-30P	25.6151	UBC	YC24-30P	24.5495	1.06558	0.47778
BnSTP1-3	YC46-30P	24.9668	UBC	YC46-30P	24.9861	-0.0193576	1.01351
BnSTP1-3	YC46-30P	24.9299	UBC	YC46-30P	24.9861	-0.0561946	1.03972
BnSTP1-3	YC46-30P	24.9688	UBC	YC46-30P	24.9861	-0.0172915	1.01206
BnSTP1-3	YC24-40S	29.8149	UBC	YC24-40S	25.7475	4.0674	0.0596473
BnSTP1-3	YC24-40S	30.0843	UBC	YC24-40S	25.7475	4.33686	0.0494852
BnSTP1-3	YC46-40S	28.5201	UBC	YC46-40S	25.0067	3.51346	0.0875677
BnSTP1-3	YC46-40S	28.6212	UBC	YC46-40S	25.0067	3.6145	0.0816447
BnSTP1-3	YC46-40S	28.7198	UBC	YC46-40S	25.0067	3.71314	0.0762488
BnSTP1-3	YC24-40P	28.4757	UBC	YC24-40P	26.4692	2.00653	0.248871
BnSTP1-3	YC24-40P	29.0364	UBC	YC24-40P	26.4692	2.56719	0.168732
BnSTP1-3	YC46-40P	25.6098	UBC	YC46-40P	24.8039	0.805894	0.572008
BnSTP1-3	YC46-40P	25.8009	UBC	YC46-40P	24.8039	0.996962	0.501054
BnSTP13-1	YC24-0J	32.3082	UBC	YC24-0J	24.978	7.33019	0.00621431
BnSTP13-1	YC24-0J	32.3539	UBC	YC24-0J	24.978	7.37592	0.00602042
BnSTP13-1	YC46-0J	31.6056	UBC	YC46-0J	23.8326	7.77307	0.00457165
BnSTP13-1	YC46-0J	31.6959	UBC	YC46-0J	23.8326	7.86334	0.00429437
BnSTP13-1	YC24-30J	30.0533	UBC	YC24-30J	25.9562	4.09709	0.0584324
BnSTP13-1	YC24-30J	30.268	UBC	YC24-30J	25.9562	4.3118	0.0503524
BnSTP13-1	YC46-30J	29.3705	UBC	YC46-30J	25.0681	4.30237	0.0506824
BnSTP13-1	YC46-30J	29.2566	UBC	YC46-30J	25.0681	4.18844	0.0548471
BnSTP13-1	YC46-30J	29.1319	UBC	YC46-30J	25.0681	4.06377	0.0597975
BnSTP13-1	YC24-Le	27.4087	UBC	YC24-Le	24.7236	2.68513	0.155488
BnSTP13-1	YC24-Le	27.4148	UBC	YC24-Le	24.7236	2.69116	0.154839
BnSTP13-1	YC24-Le	27.3389	UBC	YC24-Le	24.7236	2.6153	0.163198
BnSTP13-1	YC46-Le	26.8283	UBC	YC46-Le	24.417	2.4113	0.187987
BnSTP13-1	YC46-Le	26.7989	UBC	YC46-Le	24.417	2.3819	0.191857
BnSTP13-1	YC46-Le	26.7228	UBC	YC46-Le	24.417	2.30577	0.202252
BnSTP13-1	YC24-F	33.2282	UBC	YC24-F	23.3749	9.85335	0.00108105
BnSTP13-1	YC24-F	34.1717	UBC	YC24-F	23.3749	10.7968	0.000562131
BnSTP13-1	YC46-F	28.2459	UBC	YC46-F	23.322	4.92394	0.0329418
BnSTP13-1	YC46-F	28.2104	UBC	YC46-F	23.322	4.88846	0.033762
BnSTP13-1	YC46-F	28.1769	UBC	YC46-F	23.322	4.85496	0.0345551
BnSTP13-1	YC24-ZL	36.2403	UBC	YC24-ZL	23.2328	13.0075	0.000121438
BnSTP13-1	YC24-ZL	35.9373	UBC	YC24-ZL	23.2328	12.7045	0.00014982
BnSTP13-1	YC46-ZL	33.7785	UBC	YC46-ZL	24.1057	9.67281	0.00122517
BnSTP13-1	YC46-ZL	33.642	UBC	YC46-ZL	24.1057	9.53638	0.00134668
BnSTP13-1	YC24-7S	35.5821	UBC	YC24-7S	24.723	10.8591	0.000538375
BnSTP13-1	YC24-7S	35.2565	UBC	YC24-7S	24.723	10.5335	0.000674693
BnSTP13-1	YC46-7S	35.0374	UBC	YC46-7S	24.7623	10.2751	0.000807025
BnSTP13-1	YC46-7S	35.1444	UBC	YC46-7S	24.7623	10.3821	0.000749313
BnSTP13-1	YC46-7S	34.933	UBC	YC46-7S	24.7623	10.1708	0.000867557
BnSTP13-1	YC24-7P	34.5481	UBC	YC24-7P	23.8151	10.733	0.000587551
BnSTP13-1	YC24-7P	34.3577	UBC	YC24-7P	23.8151	10.5426	0.000670456
BnSTP13-1	YC24-7P	34.311	UBC	YC24-7P	23.8151	10.4959	0.000692505
BnSTP13-1	YC46-7P	34.363	UBC	YC46-7P	24.6387	9.72427	0.00118223
BnSTP13-1	YC46-7P	34.1382	UBC	YC46-7P	24.6387	9.49949	0.00138155
BnSTP13-1	YC24-14S	34.4697	UBC	YC24-14S	24.9252	9.5445	0.00133912
BnSTP13-1	YC24-14S	34.1711	UBC	YC24-14S	24.9252	9.24591	0.00164703
BnSTP13-1	YC46-14S	34.1265	UBC	YC46-14S	24.7341	9.39249	0.00148792
BnSTP13-1	YC46-14S	33.8963	UBC	YC46-14S	24.7341	9.16223	0.00174539
BnSTP13-1	YC24-14P	35.3117	UBC	YC24-14P	25.9364	9.37527	0.00150578
BnSTP13-1	YC24-14P	35.9996	UBC	YC24-14P	25.9364	10.0632	0.000934725
BnSTP13-1	YC46-14P	33.1935	UBC	YC46-14P	25.1373	8.05624	0.00375691
BnSTP13-1	YC46-14P	33.2939	UBC	YC46-14P	25.1373	8.1566	0.00350444
BnSTP13-1	YC46-14P	33.509	UBC	YC46-14P	25.1373	8.37168	0.00301907
BnSTP13-1	YC24-21S	35.083	UBC	YC24-21S	24.806	10.277	0.000805962
BnSTP13-1	YC24-21S	35.5142	UBC	YC24-21S	24.806	10.7082	0.000597732
BnSTP13-1	YC46-21S	33.1888	UBC	YC46-21S	23.6907	9.49808	0.00138291
BnSTP13-1	YC46-21S	32.6757	UBC	YC46-21S	23.6907	8.98501	0.00197353
BnSTP13-1	YC24-21P	32.6602	UBC	YC24-21P	25.5397	7.12054	0.00718627
BnSTP13-1	YC24-21P	32.6472	UBC	YC24-21P	25.5397	7.10751	0.00725148
BnSTP13-1	YC46-21P	32.4206	UBC	YC46-21P	25.0566	7.36399	0.00607041
BnSTP13-1	YC46-21P	32.3574	UBC	YC46-21P	25.0566	7.30078	0.00634228
BnSTP13-1	YC24-30S	33.2428	UBC	YC24-30S	23.8233	9.41945	0.00146037
BnSTP13-1	YC24-30S	32.8318	UBC	YC24-30S	23.8233	9.00843	0.00194174
BnSTP13-1	YC46-30S	31.5015	UBC	YC46-30S	24.1253	7.37613	0.00601956
BnSTP13-1	YC46-30S	31.6931	UBC	YC46-30S	24.1253	7.56777	0.00527078
BnSTP13-1	YC24-30P	30.5823	UBC	YC24-30P	24.5495	6.03277	0.0152741
BnSTP13-1	YC24-30P	30.494	UBC	YC24-30P	24.5495	5.94449	0.0162379
BnSTP13-1	YC46-30P	29.3518	UBC	YC46-30P	24.9861	4.3657	0.0485056
BnSTP13-1	YC46-30P	29.6072	UBC	YC46-30P	24.9861	4.6211	0.0406359
BnSTP13-1	YC46-30P	29.1499	UBC	YC46-30P	24.9861	4.16375	0.0557939
BnSTP13-1	YC24-40S	36.0818	UBC	YC24-40S	25.7475	10.3343	0.000774584
BnSTP13-1	YC24-40S	35.9232	UBC	YC24-40S	25.7475	10.1757	0.000864561
BnSTP13-1	YC46-40S	35.2916	UBC	YC46-40S	25.0067	10.285	0.000801508
BnSTP13-1	YC46-40S	34.4127	UBC	YC46-40S	25.0067	9.40604	0.00147401
BnSTP13-1	YC24-40P	34.4236	UBC	YC24-40P	26.4692	7.95441	0.00403165
BnSTP13-1	YC24-40P	34.2185	UBC	YC24-40P	26.4692	7.74926	0.00464772
BnSTP13-1	YC46-40P	31.6257	UBC	YC46-40P	24.8039	6.82179	0.00883966
BnSTP13-1	YC46-40P	31.8927	UBC	YC46-40P	24.8039	7.0888	0.00734615
BnSTP13-2	YC24-0J	28.5839	UBC	YC24-0J	24.978	3.60594	0.0821302
BnSTP13-2	YC24-0J	28.8321	UBC	YC24-0J	24.978	3.85408	0.0691521
BnSTP13-2	YC24-0J	28.981	UBC	YC24-0J	24.978	4.00302	0.0623693
BnSTP13-2	YC46-0J	30.7682	UBC	YC46-0J	23.8326	6.93567	0.00816876
BnSTP13-2	YC46-0J	30.7866	UBC	YC46-0J	23.8326	6.95399	0.00806568
BnSTP13-2	YC24-30J	26.2973	UBC	YC24-30J	25.9562	0.341133	0.789421
BnSTP13-2	YC24-30J	26.2179	UBC	YC24-30J	25.9562	0.261688	0.834112
BnSTP13-2	YC24-30J	26.138	UBC	YC24-30J	25.9562	0.181838	0.881579
BnSTP13-2	YC46-30J	27.3998	UBC	YC46-30J	25.0681	2.33168	0.198652
BnSTP13-2	YC46-30J	27.3642	UBC	YC46-30J	25.0681	2.29611	0.203611
BnSTP13-2	YC24-Le	25.0718	UBC	YC24-Le	24.7236	0.34816	0.785585
BnSTP13-2	YC24-Le	25.0726	UBC	YC24-Le	24.7236	0.349022	0.785116
BnSTP13-2	YC24-Le	25.0405	UBC	YC24-Le	24.7236	0.316872	0.802809
BnSTP13-2	YC46-Le	25.5591	UBC	YC46-Le	24.417	1.14213	0.453091
BnSTP13-2	YC46-Le	25.5819	UBC	YC46-Le	24.417	1.16495	0.44598
BnSTP13-2	YC46-Le	25.6623	UBC	YC46-Le	24.417	1.24533	0.421811
BnSTP13-2	YC24-F	27.2609	UBC	YC24-F	23.3749	3.88601	0.0676384
BnSTP13-2	YC24-F	27.3326	UBC	YC24-F	23.3749	3.9577	0.0643598
BnSTP13-2	YC24-F	27.2569	UBC	YC24-F	23.3749	3.88202	0.0678257
BnSTP13-2	YC46-F	27.1642	UBC	YC46-F	23.322	3.8422	0.0697241
BnSTP13-2	YC46-F	27.1904	UBC	YC46-F	23.322	3.86848	0.0684655
BnSTP13-2	YC24-ZL	27.5625	UBC	YC24-ZL	23.2328	4.32968	0.049732
BnSTP13-2	YC24-ZL	27.5851	UBC	YC24-ZL	23.2328	4.35234	0.048957
BnSTP13-2	YC24-ZL	27.4854	UBC	YC24-ZL	23.2328	4.25257	0.0524625
BnSTP13-2	YC46-ZL	27.092	UBC	YC46-ZL	24.1057	2.98638	0.126185
BnSTP13-2	YC46-ZL	27.0731	UBC	YC46-ZL	24.1057	2.96749	0.127849
BnSTP13-2	YC46-ZL	27.049	UBC	YC46-ZL	24.1057	2.94331	0.13001
BnSTP13-2	YC24-7S	29.9259	UBC	YC24-7S	24.723	5.20291	0.0271499
BnSTP13-2	YC24-7S	30.2096	UBC	YC24-7S	24.723	5.48661	0.0223032
BnSTP13-2	YC24-7S	30.0406	UBC	YC24-7S	24.723	5.31758	0.0250755
BnSTP13-2	YC46-7S	29.5044	UBC	YC46-7S	24.7623	4.74214	0.0373656
BnSTP13-2	YC46-7S	29.429	UBC	YC46-7S	24.7623	4.66671	0.0393713
BnSTP13-2	YC24-7P	30.47	UBC	YC24-7P	23.8151	6.65486	0.00992398
BnSTP13-2	YC24-7P	30.3866	UBC	YC24-7P	23.8151	6.57148	0.0105145
BnSTP13-2	YC24-7P	30.4496	UBC	YC24-7P	23.8151	6.63447	0.0100652
BnSTP13-2	YC46-7P	29.5787	UBC	YC46-7P	24.6387	4.94002	0.0325767
BnSTP13-2	YC46-7P	29.4768	UBC	YC46-7P	24.6387	4.83806	0.0349621
BnSTP13-2	YC24-14S	30.5661	UBC	YC24-14S	24.9252	5.64083	0.0200421
BnSTP13-2	YC24-14S	30.5572	UBC	YC24-14S	24.9252	5.63197	0.0201655
BnSTP13-2	YC24-14S	30.7852	UBC	YC24-14S	24.9252	5.86002	0.0172171
BnSTP13-2	YC46-14S	29.4199	UBC	YC46-14S	24.7341	4.68586	0.0388522
BnSTP13-2	YC46-14S	29.2095	UBC	YC46-14S	24.7341	4.47542	0.0449536
BnSTP13-2	YC24-14P	28.2774	UBC	YC24-14P	25.9364	2.34095	0.19738
BnSTP13-2	YC24-14P	28.3132	UBC	YC24-14P	25.9364	2.37672	0.192547
BnSTP13-2	YC24-14P	28.3458	UBC	YC24-14P	25.9364	2.40933	0.188243
BnSTP13-2	YC46-14P	29.3544	UBC	YC46-14P	25.1373	4.2171	0.0537682
BnSTP13-2	YC46-14P	29.179	UBC	YC46-14P	25.1373	4.04175	0.060717
BnSTP13-2	YC46-14P	29.2182	UBC	YC46-14P	25.1373	4.08092	0.0590908
BnSTP13-2	YC24-21S	30.4398	UBC	YC24-21S	24.806	5.63378	0.0201401
BnSTP13-2	YC24-21S	30.5061	UBC	YC24-21S	24.806	5.70016	0.0192345
BnSTP13-2	YC46-21S	29.6175	UBC	YC46-21S	23.6907	5.92681	0.0164381
BnSTP13-2	YC46-21S	29.7988	UBC	YC46-21S	23.6907	6.10811	0.014497
BnSTP13-2	YC46-21S	29.7017	UBC	YC46-21S	23.6907	6.01098	0.0155065
BnSTP13-2	YC24-21P	29.5197	UBC	YC24-21P	25.5397	3.98005	0.0633705
BnSTP13-2	YC24-21P	29.4907	UBC	YC24-21P	25.5397	3.95103	0.0646578
BnSTP13-2	YC24-21P	29.3775	UBC	YC24-21P	25.5397	3.83779	0.0699373
BnSTP13-2	YC46-21P	29.6656	UBC	YC46-21P	25.0566	4.60902	0.0409776
BnSTP13-2	YC46-21P	29.8887	UBC	YC46-21P	25.0566	4.83209	0.0351072
BnSTP13-2	YC46-21P	29.6797	UBC	YC46-21P	25.0566	4.62309	0.04058
BnSTP13-2	YC24-30S	32.5278	UBC	YC24-30S	23.8233	8.70441	0.00239723
BnSTP13-2	YC24-30S	32.7672	UBC	YC24-30S	23.8233	8.94388	0.0020306
BnSTP13-2	YC46-30S	29.1531	UBC	YC46-30S	24.1253	5.02779	0.0306537
BnSTP13-2	YC46-30S	29.1917	UBC	YC46-30S	24.1253	5.06637	0.0298449
BnSTP13-2	YC46-30S	29.1334	UBC	YC46-30S	24.1253	5.00804	0.0310764
BnSTP13-2	YC24-30P	29.4746	UBC	YC24-30P	24.5495	4.92511	0.032915
BnSTP13-2	YC24-30P	29.3644	UBC	YC24-30P	24.5495	4.81486	0.035529
BnSTP13-2	YC46-30P	28.6017	UBC	YC46-30P	24.9861	3.61554	0.0815854
BnSTP13-2	YC46-30P	28.5252	UBC	YC46-30P	24.9861	3.5391	0.0860252
BnSTP13-2	YC46-30P	28.4772	UBC	YC46-30P	24.9861	3.4911	0.0889353
BnSTP13-2	YC24-40S	33.9298	UBC	YC24-40S	25.7475	8.18237	0.0034424
BnSTP13-2	YC24-40S	33.7415	UBC	YC24-40S	25.7475	7.99401	0.00392251
BnSTP13-2	YC46-40S	33.7572	UBC	YC46-40S	25.0067	8.75054	0.0023218
BnSTP13-2	YC46-40S	33.4136	UBC	YC46-40S	25.0067	8.4069	0.00294626
BnSTP13-2	YC46-40S	33.4935	UBC	YC46-40S	25.0067	8.4868	0.00278752
BnSTP13-2	YC24-40P	30.3392	UBC	YC24-40P	26.4692	3.87	0.0683935
BnSTP13-2	YC24-40P	30.2439	UBC	YC24-40P	26.4692	3.77469	0.0730643
BnSTP13-2	YC46-40P	30.0219	UBC	YC46-40P	24.8039	5.218	0.0268674
BnSTP13-2	YC46-40P	30.3032	UBC	YC46-40P	24.8039	5.49931	0.0221077
BnSTP13-2	YC46-40P	30.2045	UBC	YC46-40P	24.8039	5.40056	0.0236739
BnSTP13-4	YC24-0J	28.7137	UBC	YC24-0J	24.978	3.73567	0.0750673
BnSTP13-4	YC24-0J	29.2696	UBC	YC24-0J	24.978	4.29164	0.0510607
BnSTP13-4	YC46-0J	31.3835	UBC	YC46-0J	23.8326	7.55095	0.00533259
BnSTP13-4	YC46-0J	31.5814	UBC	YC46-0J	23.8326	7.74887	0.00464899
BnSTP13-4	YC24-30J	26.5449	UBC	YC24-30J	25.9562	0.588743	0.664922
BnSTP13-4	YC24-30J	26.3944	UBC	YC24-30J	25.9562	0.438198	0.738056
BnSTP13-4	YC46-30J	27.5197	UBC	YC46-30J	25.0681	2.45161	0.182806
BnSTP13-4	YC46-30J	27.0075	UBC	YC46-30J	25.0681	1.93936	0.260732
BnSTP13-4	YC24-Le	26.6316	UBC	YC24-Le	24.7236	1.90801	0.26646
BnSTP13-4	YC24-Le	26.6309	UBC	YC24-Le	24.7236	1.90728	0.266595
BnSTP13-4	YC24-Le	26.4182	UBC	YC24-Le	24.7236	1.69455	0.30895
BnSTP13-4	YC46-Le	24.2734	UBC	YC46-Le	24.417	-0.143545	1.10462
BnSTP13-4	YC46-Le	24.2219	UBC	YC46-Le	24.417	-0.195078	1.14479
BnSTP13-4	YC24-F	32.097	UBC	YC24-F	23.3749	8.72212	0.00236799
BnSTP13-4	YC24-F	31.9393	UBC	YC24-F	23.3749	8.56448	0.00264139
BnSTP13-4	YC46-F	26.7765	UBC	YC46-F	23.322	3.45457	0.091216
BnSTP13-4	YC46-F	26.8489	UBC	YC46-F	23.322	3.5269	0.0867555
BnSTP13-4	YC24-ZL	32.8208	UBC	YC24-ZL	23.2328	9.58798	0.00129936
BnSTP13-4	YC24-ZL	33.3477	UBC	YC24-ZL	23.2328	10.1149	0.000901777
BnSTP13-4	YC46-ZL		UBC	YC46-ZL	24.1057	-24.1057	1.8052e+07
BnSTP13-4	YC46-ZL		UBC	YC46-ZL	24.1057	-24.1057	1.8052e+07
BnSTP13-4	YC24-7S	30.6114	UBC	YC24-7S	24.723	5.88838	0.0168819
BnSTP13-4	YC24-7S	30.7631	UBC	YC24-7S	24.723	6.0401	0.0151967
BnSTP13-4	YC46-7S	28.0248	UBC	YC46-7S	24.7623	3.26255	0.104202
BnSTP13-4	YC46-7S	28.2018	UBC	YC46-7S	24.7623	3.4395	0.0921736
BnSTP13-4	YC46-7S	28.0894	UBC	YC46-7S	24.7623	3.32707	0.0996439
BnSTP13-4	YC24-7P	29.9432	UBC	YC24-7P	23.8151	6.12805	0.0142979
BnSTP13-4	YC24-7P	29.5785	UBC	YC24-7P	23.8151	5.76337	0.0184099
BnSTP13-4	YC46-7P	29.0071	UBC	YC46-7P	24.6387	4.36841	0.0484146
BnSTP13-4	YC46-7P	29.3138	UBC	YC46-7P	24.6387	4.67514	0.0391421
BnSTP13-4	YC24-14S	30.6849	UBC	YC24-14S	24.9252	5.75971	0.0184567
BnSTP13-4	YC24-14S	30.4217	UBC	YC24-14S	24.9252	5.49643	0.0221518
BnSTP13-4	YC46-14S	28.6092	UBC	YC46-14S	24.7341	3.87512	0.0681513
BnSTP13-4	YC46-14S	29.1106	UBC	YC46-14S	24.7341	4.37657	0.0481416
BnSTP13-4	YC24-14P	28.2584	UBC	YC24-14P	25.9364	2.32198	0.199993
BnSTP13-4	YC24-14P	28.271	UBC	YC24-14P	25.9364	2.3346	0.198251
BnSTP13-4	YC46-14P	29.0222	UBC	YC46-14P	25.1373	3.8849	0.0676908
BnSTP13-4	YC46-14P	28.9526	UBC	YC46-14P	25.1373	3.81536	0.0710333
BnSTP13-4	YC46-14P	28.8975	UBC	YC46-14P	25.1373	3.76026	0.0737987
BnSTP13-4	YC24-21S	29.1906	UBC	YC24-21S	24.806	4.38466	0.0478725
BnSTP13-4	YC24-21S	29.0824	UBC	YC24-21S	24.806	4.27646	0.051601
BnSTP13-4	YC46-21S	30.2988	UBC	YC46-21S	23.6907	6.6081	0.0102509
BnSTP13-4	YC46-21S	28.4697	UBC	YC46-21S	23.6907	4.77897	0.0364239
BnSTP13-4	YC46-21S	28.8617	UBC	YC46-21S	23.6907	5.171	0.0277572
BnSTP13-4	YC24-21P	28.6618	UBC	YC24-21P	25.5397	3.12215	0.114852
BnSTP13-4	YC24-21P	28.501	UBC	YC24-21P	25.5397	2.96136	0.128393
BnSTP13-4	YC46-21P	30.7794	UBC	YC46-21P	25.0566	5.72277	0.0189353
BnSTP13-4	YC46-21P	30.3396	UBC	YC46-21P	25.0566	5.28296	0.0256845
BnSTP13-4	YC24-30S	32.3501	UBC	YC24-30S	23.8233	8.52676	0.00271137
BnSTP13-4	YC24-30S	32.4798	UBC	YC24-30S	23.8233	8.65644	0.0024783
BnSTP13-4	YC46-30S	27.9855	UBC	YC46-30S	24.1253	3.86012	0.0688634
BnSTP13-4	YC46-30S	28.103	UBC	YC46-30S	24.1253	3.97763	0.0634764
BnSTP13-4	YC46-30S	27.8311	UBC	YC46-30S	24.1253	3.70572	0.0766421
BnSTP13-4	YC24-30P	31.4824	UBC	YC24-30P	24.5495	6.93287	0.00818463
BnSTP13-4	YC24-30P	33.8792	UBC	YC24-30P	24.5495	9.32964	0.00155417
BnSTP13-4	YC46-30P	27.0617	UBC	YC46-30P	24.9861	2.07558	0.237241
BnSTP13-4	YC46-30P	27.4497	UBC	YC46-30P	24.9861	2.46363	0.18129
BnSTP13-4	YC24-40S	33.9558	UBC	YC24-40S	25.7475	8.20835	0.00338097
BnSTP13-4	YC24-40S	34.1165	UBC	YC24-40S	25.7475	8.36908	0.00302453
BnSTP13-4	YC46-40S	33.6196	UBC	YC46-40S	25.0067	8.6129	0.00255423
BnSTP13-4	YC46-40S	34.2826	UBC	YC46-40S	25.0067	9.27599	0.00161305
BnSTP13-4	YC24-40P	30.1481	UBC	YC24-40P	26.4692	3.67888	0.0780813
BnSTP13-4	YC24-40P	31.1468	UBC	YC24-40P	26.4692	4.67763	0.0390744
BnSTP13-4	YC46-40P	30.7442	UBC	YC46-40P	24.8039	5.9403	0.0162852
BnSTP13-4	YC46-40P	30.7688	UBC	YC46-40P	24.8039	5.96487	0.0160101
BnSTP5-1	YC24-0J	34.2177	UBC	YC24-0J	24.978	9.23975	0.00165408
BnSTP5-1	YC24-0J	35.7213	UBC	YC24-0J	24.978	10.7433	0.00058338
BnSTP5-1	YC46-0J	34.8576	UBC	YC46-0J	23.8326	11.025	0.000479881
BnSTP5-1	YC46-0J	35.5279	UBC	YC46-0J	23.8326	11.6953	0.000301546
BnSTP5-1	YC24-30J	35.0721	UBC	YC24-30J	25.9562	9.11595	0.00180229
BnSTP5-1	YC24-30J	35.6404	UBC	YC24-30J	25.9562	9.68427	0.00121547
BnSTP5-1	YC46-30J	36.3931	UBC	YC46-30J	25.0681	11.325	0.000389796
BnSTP5-1	YC46-30J	36.38	UBC	YC46-30J	25.0681	11.3119	0.000393361
BnSTP5-1	YC24-Le		UBC	YC24-Le	24.7236	-24.7236	2.77044e+07
BnSTP5-1	YC24-Le		UBC	YC24-Le	24.7236	-24.7236	2.77044e+07
BnSTP5-1	YC46-Le	37.6339	UBC	YC46-Le	24.417	13.2169	0.000105029
BnSTP5-1	YC46-Le	35.597	UBC	YC46-Le	24.417	11.18	0.00043101
BnSTP5-1	YC24-F	36.8206	UBC	YC24-F	23.3749	13.4458	8.96216e-05
BnSTP5-1	YC24-F	36.5189	UBC	YC24-F	23.3749	13.144	0.000110474
BnSTP5-1	YC46-F		UBC	YC46-F	23.322	-23.322	1.0486e+07
BnSTP5-1	YC46-F		UBC	YC46-F	23.322	-23.322	1.0486e+07
BnSTP5-1	YC24-ZL	32.42	UBC	YC24-ZL	23.2328	9.18719	0.00171546
BnSTP5-1	YC24-ZL	32.3419	UBC	YC24-ZL	23.2328	9.10907	0.00181091
BnSTP5-1	YC24-ZL	32.2413	UBC	YC24-ZL	23.2328	9.00849	0.00194167
BnSTP5-1	YC46-ZL	30.6664	UBC	YC46-ZL	24.1057	6.56078	0.0105928
BnSTP5-1	YC46-ZL	31.0198	UBC	YC46-ZL	24.1057	6.91411	0.00829174
BnSTP5-1	YC24-7S	34.2522	UBC	YC24-7S	24.723	9.52918	0.00135341
BnSTP5-1	YC24-7S	34.2203	UBC	YC24-7S	24.723	9.49729	0.00138367
BnSTP5-1	YC46-7S	32.0726	UBC	YC46-7S	24.7623	7.31026	0.00630074
BnSTP5-1	YC46-7S	32.2933	UBC	YC46-7S	24.7623	7.53104	0.00540667
BnSTP5-1	YC46-7S	32.3548	UBC	YC46-7S	24.7623	7.59253	0.00518107
BnSTP5-1	YC24-7P	33.8266	UBC	YC24-7P	23.8151	10.0114	0.000968852
BnSTP5-1	YC24-7P	33.7864	UBC	YC24-7P	23.8151	9.97125	0.00099622
BnSTP5-1	YC46-7P	34.2432	UBC	YC46-7P	24.6387	9.60448	0.00128458
BnSTP5-1	YC46-7P	34.1313	UBC	YC46-7P	24.6387	9.49264	0.00138814
BnSTP5-1	YC24-14S	29.5577	UBC	YC24-14S	24.9252	4.63251	0.0403159
BnSTP5-1	YC24-14S	29.8061	UBC	YC24-14S	24.9252	4.88087	0.03394
BnSTP5-1	YC24-14S	29.5991	UBC	YC24-14S	24.9252	4.67392	0.0391751
BnSTP5-1	YC46-14S	29.132	UBC	YC46-14S	24.7341	4.39793	0.0474343
BnSTP5-1	YC46-14S	29.1412	UBC	YC46-14S	24.7341	4.40718	0.0471309
BnSTP5-1	YC46-14S	29.0476	UBC	YC46-14S	24.7341	4.31358	0.0502903
BnSTP5-1	YC24-14P	34.7286	UBC	YC24-14P	25.9364	8.79215	0.0022558
BnSTP5-1	YC24-14P	34.9125	UBC	YC24-14P	25.9364	8.97606	0.0019858
BnSTP5-1	YC24-14P	35.0953	UBC	YC24-14P	25.9364	9.1589	0.00174943
BnSTP5-1	YC46-14P	35.7946	UBC	YC46-14P	25.1373	10.6573	0.000619198
BnSTP5-1	YC46-14P	36.5287	UBC	YC46-14P	25.1373	11.3915	0.000372245
BnSTP5-1	YC24-21S	28.5518	UBC	YC24-21S	24.806	3.74586	0.0745389
BnSTP5-1	YC24-21S	28.5862	UBC	YC24-21S	24.806	3.78026	0.0727825
BnSTP5-1	YC24-21S	28.5317	UBC	YC24-21S	24.806	3.72572	0.0755869
BnSTP5-1	YC46-21S	26.9966	UBC	YC46-21S	23.6907	3.30588	0.101119
BnSTP5-1	YC46-21S	26.8953	UBC	YC46-21S	23.6907	3.20457	0.108475
BnSTP5-1	YC24-21P		UBC	YC24-21P	25.5397	-25.5397	4.87763e+07
BnSTP5-1	YC24-21P		UBC	YC24-21P	25.5397	-25.5397	4.87763e+07
BnSTP5-1	YC46-21P	33.6578	UBC	YC46-21P	25.0566	8.60118	0.00257506
BnSTP5-1	YC46-21P	33.4615	UBC	YC46-21P	25.0566	8.40491	0.00295032
BnSTP5-1	YC24-30S	26.503	UBC	YC24-30S	23.8233	2.67969	0.156075
BnSTP5-1	YC24-30S	26.3907	UBC	YC24-30S	23.8233	2.56734	0.168715
BnSTP5-1	YC24-30S	26.4492	UBC	YC24-30S	23.8233	2.62583	0.162012
BnSTP5-1	YC46-30S	25.2145	UBC	YC46-30S	24.1253	1.08917	0.470032
BnSTP5-1	YC46-30S	25.1424	UBC	YC46-30S	24.1253	1.01704	0.494129
BnSTP5-1	YC46-30S	25.1173	UBC	YC46-30S	24.1253	0.991948	0.502798
BnSTP5-1	YC24-30P		UBC	YC24-30P	24.5495	-24.5495	2.4555e+07
BnSTP5-1	YC24-30P		UBC	YC24-30P	24.5495	-24.5495	2.4555e+07
BnSTP5-1	YC24-30P		UBC	YC24-30P	24.5495	-24.5495	2.4555e+07
BnSTP5-1	YC46-30P		UBC	YC46-30P	24.9861	-24.9861	3.32331e+07
BnSTP5-1	YC46-30P		UBC	YC46-30P	24.9861	-24.9861	3.32331e+07
BnSTP5-1	YC24-40S	30.9995	UBC	YC24-40S	25.7475	5.25205	0.0262406
BnSTP5-1	YC24-40S	31.3248	UBC	YC24-40S	25.7475	5.57733	0.0209439
BnSTP5-1	YC46-40S	28.3667	UBC	YC46-40S	25.0067	3.36006	0.0973913
BnSTP5-1	YC46-40S	28.2176	UBC	YC46-40S	25.0067	3.21093	0.107997
BnSTP5-1	YC24-40P	33.4185	UBC	YC24-40P	26.4692	6.94935	0.00809163
BnSTP5-1	YC24-40P	32.6292	UBC	YC24-40P	26.4692	6.16001	0.0139847
BnSTP5-1	YC46-40P		UBC	YC46-40P	24.8039	-24.8039	2.929e+07
BnSTP5-1	YC46-40P		UBC	YC46-40P	24.8039	-24.8039	2.929e+07
BnSTP5-2	YC24-0J	33.3814	UBC	YC24-0J	24.978	8.40337	0.00295347
BnSTP5-2	YC24-0J	33.5987	UBC	YC24-0J	24.978	8.62071	0.00254043
BnSTP5-2	YC24-0J	33.6329	UBC	YC24-0J	24.978	8.65488	0.00248097
BnSTP5-2	YC46-0J	31.5111	UBC	YC46-0J	23.8326	7.67854	0.00488124
BnSTP5-2	YC46-0J	31.9588	UBC	YC46-0J	23.8326	8.12621	0.00357905
BnSTP5-2	YC46-0J	31.6761	UBC	YC46-0J	23.8326	7.84354	0.00435371
BnSTP5-2	YC24-30J	39.0617	UBC	YC24-30J	25.9562	13.1056	0.000113458
BnSTP5-2	YC24-30J	39.8444	UBC	YC24-30J	25.9562	13.8882	6.59521e-05
BnSTP5-2	YC46-30J	34.3551	UBC	YC46-30J	25.0681	9.28698	0.00160081
BnSTP5-2	YC46-30J	33.9901	UBC	YC46-30J	25.0681	8.92196	0.00206169
BnSTP5-2	YC24-Le		UBC	YC24-Le	24.7236	-24.7236	2.77044e+07
BnSTP5-2	YC24-Le		UBC	YC24-Le	24.7236	-24.7236	2.77044e+07
BnSTP5-2	YC46-Le	36.6173	UBC	YC46-Le	24.417	12.2003	0.000212496
BnSTP5-2	YC46-Le	34.8012	UBC	YC46-Le	24.417	10.3842	0.000748261
BnSTP5-2	YC24-F	35.8666	UBC	YC24-F	23.3749	12.4918	0.000173623
BnSTP5-2	YC24-F	35.4301	UBC	YC24-F	23.3749	12.0552	0.000234968
BnSTP5-2	YC46-F	34.0792	UBC	YC46-F	23.322	10.7572	0.000577773
BnSTP5-2	YC46-F	34.311	UBC	YC46-F	23.322	10.989	0.000492015
BnSTP5-2	YC24-ZL	34.3542	UBC	YC24-ZL	23.2328	11.1214	0.000448879
BnSTP5-2	YC24-ZL	33.652	UBC	YC24-ZL	23.2328	10.4192	0.000730308
BnSTP5-2	YC46-ZL	32.6106	UBC	YC46-ZL	24.1057	8.50495	0.00275268
BnSTP5-2	YC46-ZL	32.5875	UBC	YC46-ZL	24.1057	8.48189	0.00279703
BnSTP5-2	YC24-7S		UBC	YC24-7S	24.723	-24.723	2.76928e+07
BnSTP5-2	YC24-7S		UBC	YC24-7S	24.723	-24.723	2.76928e+07
BnSTP5-2	YC46-7S	34.6471	UBC	YC46-7S	24.7623	9.88478	0.00105776
BnSTP5-2	YC46-7S	35.1815	UBC	YC46-7S	24.7623	10.4192	0.000730319
BnSTP5-2	YC24-7P	39.0552	UBC	YC24-7P	23.8151	15.2401	2.58389e-05
BnSTP5-2	YC24-7P	38.6495	UBC	YC24-7P	23.8151	14.8344	3.42305e-05
BnSTP5-2	YC46-7P	39.2061	UBC	YC46-7P	24.6387	14.5674	4.11881e-05
BnSTP5-2	YC46-7P	39.1998	UBC	YC46-7P	24.6387	14.5611	4.13674e-05
BnSTP5-2	YC24-14S	31.2072	UBC	YC24-14S	24.9252	6.28197	0.0128511
BnSTP5-2	YC24-14S	31.4024	UBC	YC24-14S	24.9252	6.4772	0.0112246
BnSTP5-2	YC24-14S	31.115	UBC	YC24-14S	24.9252	6.18978	0.013699
BnSTP5-2	YC46-14S	31.1589	UBC	YC46-14S	24.7341	6.42489	0.011639
BnSTP5-2	YC46-14S	31.4042	UBC	YC46-14S	24.7341	6.67017	0.00981929
BnSTP5-2	YC24-14P	34.2291	UBC	YC24-14P	25.9364	8.29262	0.00318912
BnSTP5-2	YC24-14P	38.4731	UBC	YC24-14P	25.9364	12.5366	0.000168305
BnSTP5-2	YC24-14P	36.1897	UBC	YC24-14P	25.9364	10.2533	0.000819336
BnSTP5-2	YC46-14P	37.741	UBC	YC46-14P	25.1373	12.6037	0.000160662
BnSTP5-2	YC46-14P	36.4505	UBC	YC46-14P	25.1373	11.3132	0.000392999
BnSTP5-2	YC24-21S	29.7874	UBC	YC24-21S	24.806	4.98143	0.0316549
BnSTP5-2	YC24-21S	29.6432	UBC	YC24-21S	24.806	4.8372	0.034983
BnSTP5-2	YC24-21S	29.4674	UBC	YC24-21S	24.806	4.66145	0.0395152
BnSTP5-2	YC46-21S	28.3797	UBC	YC46-21S	23.6907	4.68894	0.0387694
BnSTP5-2	YC46-21S	28.2747	UBC	YC46-21S	23.6907	4.58402	0.041694
BnSTP5-2	YC46-21S	28.2473	UBC	YC46-21S	23.6907	4.55656	0.042495
BnSTP5-2	YC24-21P	37.7524	UBC	YC24-21P	25.5397	12.2128	0.000210664
BnSTP5-2	YC24-21P	34.9498	UBC	YC24-21P	25.5397	9.41016	0.00146981
BnSTP5-2	YC46-21P	34.4868	UBC	YC46-21P	25.0566	9.43016	0.00144957
BnSTP5-2	YC46-21P	34.4143	UBC	YC46-21P	25.0566	9.35771	0.00152422
BnSTP5-2	YC24-30S	27.5897	UBC	YC24-30S	23.8233	3.76633	0.0734888
BnSTP5-2	YC24-30S	27.3159	UBC	YC24-30S	23.8233	3.49256	0.0888453
BnSTP5-2	YC24-30S	27.5218	UBC	YC24-30S	23.8233	3.69844	0.0770298
BnSTP5-2	YC46-30S	25.0261	UBC	YC46-30S	24.1253	0.900732	0.535615
BnSTP5-2	YC46-30S	24.8261	UBC	YC46-30S	24.1253	0.700738	0.615257
BnSTP5-2	YC46-30S	25.074	UBC	YC46-30S	24.1253	0.948693	0.518102
BnSTP5-2	YC24-30P		UBC	YC24-30P	24.5495	-24.5495	2.4555e+07
BnSTP5-2	YC24-30P		UBC	YC24-30P	24.5495	-24.5495	2.4555e+07
BnSTP5-2	YC24-30P		UBC	YC24-30P	24.5495	-24.5495	2.4555e+07
BnSTP5-2	YC46-30P	35.1313	UBC	YC46-30P	24.9861	10.1452	0.000883053
BnSTP5-2	YC46-30P	34.8737	UBC	YC46-30P	24.9861	9.88759	0.0010557
BnSTP5-2	YC24-40S	35.0274	UBC	YC24-40S	25.7475	9.27993	0.00160866
BnSTP5-2	YC24-40S	33.8419	UBC	YC24-40S	25.7475	8.09439	0.00365887
BnSTP5-2	YC46-40S	28.641	UBC	YC46-40S	25.0067	3.63437	0.0805277
BnSTP5-2	YC46-40S	28.7988	UBC	YC46-40S	25.0067	3.79214	0.0721859
BnSTP5-2	YC46-40S	28.5017	UBC	YC46-40S	25.0067	3.49507	0.0886907
BnSTP5-2	YC24-40P	37.7427	UBC	YC24-40P	26.4692	11.2735	0.000403949
BnSTP5-2	YC24-40P	33.2202	UBC	YC24-40P	26.4692	6.75099	0.00928431
BnSTP5-2	YC46-40P		UBC	YC46-40P	24.8039	-24.8039	2.929e+07
BnSTP5-2	YC46-40P		UBC	YC46-40P	24.8039	-24.8039	2.929e+07
BnSTP7-2	YC24-0J	31.61	UBC	YC24-0J	24.978	6.63198	0.0100827
BnSTP7-2	YC24-0J	31.8941	UBC	YC24-0J	24.978	6.91615	0.00828
BnSTP7-2	YC46-0J	29.2417	UBC	YC46-0J	23.8326	5.40909	0.0235344
BnSTP7-2	YC46-0J	29.4545	UBC	YC46-0J	23.8326	5.62192	0.0203064
BnSTP7-2	YC24-30J	31.0378	UBC	YC24-30J	25.9562	5.08163	0.0295309
BnSTP7-2	YC24-30J	30.0059	UBC	YC24-30J	25.9562	4.04967	0.0603848
BnSTP7-2	YC24-30J	30.389	UBC	YC24-30J	25.9562	4.43284	0.0463002
BnSTP7-2	YC46-30J	28.7969	UBC	YC46-30J	25.0681	3.72877	0.0754275
BnSTP7-2	YC46-30J	29.1516	UBC	YC46-30J	25.0681	4.08347	0.0589864
BnSTP7-2	YC24-Le	29.7828	UBC	YC24-Le	24.7236	5.05923	0.0299929
BnSTP7-2	YC24-Le	29.2877	UBC	YC24-Le	24.7236	4.56405	0.042275
BnSTP7-2	YC46-Le	27.6146	UBC	YC46-Le	24.417	3.19764	0.108997
BnSTP7-2	YC46-Le	27.3621	UBC	YC46-Le	24.417	2.94516	0.129843
BnSTP7-2	YC24-F	27.8306	UBC	YC24-F	23.3749	4.45579	0.0455694
BnSTP7-2	YC24-F	27.5977	UBC	YC24-F	23.3749	4.22286	0.053554
BnSTP7-2	YC24-F	27.3404	UBC	YC24-F	23.3749	3.96556	0.0640098
BnSTP7-2	YC46-F	27.3369	UBC	YC46-F	23.322	4.01497	0.0618549
BnSTP7-2	YC46-F	27.3899	UBC	YC46-F	23.322	4.06795	0.0596246
BnSTP7-2	YC24-ZL	27.4847	UBC	YC24-ZL	23.2328	4.25188	0.0524875
BnSTP7-2	YC24-ZL	27.0203	UBC	YC24-ZL	23.2328	3.7875	0.0724183
BnSTP7-2	YC24-ZL	26.8158	UBC	YC24-ZL	23.2328	3.583	0.0834467
BnSTP7-2	YC46-ZL	28.761	UBC	YC46-ZL	24.1057	4.65537	0.039682
BnSTP7-2	YC46-ZL	28.9069	UBC	YC46-ZL	24.1057	4.80123	0.0358662
BnSTP7-2	YC24-7S	31.2271	UBC	YC24-7S	24.723	6.50412	0.011017
BnSTP7-2	YC24-7S	30.3376	UBC	YC24-7S	24.723	5.61462	0.0204094
BnSTP7-2	YC46-7S	33.2664	UBC	YC46-7S	24.7623	8.50413	0.00275424
BnSTP7-2	YC46-7S	33.4814	UBC	YC46-7S	24.7623	8.71909	0.00237297
BnSTP7-2	YC24-7P	28.6306	UBC	YC24-7P	23.8151	4.81547	0.035514
BnSTP7-2	YC24-7P	27.8817	UBC	YC24-7P	23.8151	4.06656	0.0596819
BnSTP7-2	YC24-7P	28.2389	UBC	YC24-7P	23.8151	4.42376	0.0465925
BnSTP7-2	YC46-7P	29.6994	UBC	YC46-7P	24.6387	5.06072	0.029962
BnSTP7-2	YC46-7P	29.7071	UBC	YC46-7P	24.6387	5.06843	0.0298023
BnSTP7-2	YC24-14S	29.7801	UBC	YC24-14S	24.9252	4.85486	0.0345575
BnSTP7-2	YC24-14S	29.5075	UBC	YC24-14S	24.9252	4.58232	0.0417431
BnSTP7-2	YC46-14S	31.1996	UBC	YC46-14S	24.7341	6.46558	0.0113153
BnSTP7-2	YC46-14S	30.9632	UBC	YC46-14S	24.7341	6.2291	0.0133307
BnSTP7-2	YC24-14P	30.2247	UBC	YC24-14P	25.9364	4.28827	0.0511801
BnSTP7-2	YC24-14P	30.5866	UBC	YC24-14P	25.9364	4.65017	0.0398253
BnSTP7-2	YC46-14P	30.0934	UBC	YC46-14P	25.1373	4.95609	0.0322157
BnSTP7-2	YC46-14P	30.196	UBC	YC46-14P	25.1373	5.05869	0.0300041
BnSTP7-2	YC24-21S	27.8685	UBC	YC24-21S	24.806	3.0625	0.119701
BnSTP7-2	YC24-21S	27.9941	UBC	YC24-21S	24.806	3.18815	0.109716
BnSTP7-2	YC46-21S	30.2751	UBC	YC46-21S	23.6907	6.58438	0.0104208
BnSTP7-2	YC46-21S	30.6751	UBC	YC46-21S	23.6907	6.98436	0.00789763
BnSTP7-2	YC24-21P	28.3373	UBC	YC24-21P	25.5397	2.7976	0.143826
BnSTP7-2	YC24-21P	28.2881	UBC	YC24-21P	25.5397	2.74846	0.14881
BnSTP7-2	YC46-21P	28.6481	UBC	YC46-21P	25.0566	3.5915	0.0829563
BnSTP7-2	YC46-21P	28.5771	UBC	YC46-21P	25.0566	3.52053	0.0871393
BnSTP7-2	YC24-30S	29.9206	UBC	YC24-30S	23.8233	6.09727	0.0146063
BnSTP7-2	YC24-30S	30.3082	UBC	YC24-30S	23.8233	6.48482	0.0111654
BnSTP7-2	YC46-30S	30.2066	UBC	YC46-30S	24.1253	6.08129	0.0147689
BnSTP7-2	YC46-30S	30.3469	UBC	YC46-30S	24.1253	6.22157	0.0134005
BnSTP7-2	YC24-30P	27.5019	UBC	YC24-30P	24.5495	2.95234	0.129199
BnSTP7-2	YC24-30P	27.6546	UBC	YC24-30P	24.5495	3.10513	0.116215
BnSTP7-2	YC24-30P	28.1497	UBC	YC24-30P	24.5495	3.60019	0.0824585
BnSTP7-2	YC46-30P	29.1895	UBC	YC46-30P	24.9861	4.20341	0.054281
BnSTP7-2	YC46-30P	29.4134	UBC	YC46-30P	24.9861	4.42727	0.0464791
BnSTP7-2	YC24-40S	30.2926	UBC	YC24-40S	25.7475	4.54512	0.0428334
BnSTP7-2	YC24-40S	30.3163	UBC	YC24-40S	25.7475	4.56884	0.0421349
BnSTP7-2	YC46-40S	30.3199	UBC	YC46-40S	25.0067	5.31327	0.0251505
BnSTP7-2	YC46-40S	30.356	UBC	YC46-40S	25.0067	5.34936	0.0245292
BnSTP7-2	YC24-40P	30.1446	UBC	YC24-40P	26.4692	3.67545	0.0782671
BnSTP7-2	YC24-40P	30.2592	UBC	YC24-40P	26.4692	3.78999	0.0722934
BnSTP7-2	YC24-40P	30.5988	UBC	YC24-40P	26.4692	4.12959	0.0571305
BnSTP7-2	YC46-40P	27.7722	UBC	YC46-40P	24.8039	2.96833	0.127775
BnSTP7-2	YC46-40P	27.5538	UBC	YC46-40P	24.8039	2.7499	0.148661
BnSTP7-2	YC46-40P	27.7816	UBC	YC46-40P	24.8039	2.97767	0.12695
BnSTP7-4	YC24-0J	27.9545	UBC	YC24-0J	24.978	2.97657	0.127047
BnSTP7-4	YC24-0J	27.877	UBC	YC24-0J	24.978	2.899	0.134064
BnSTP7-4	YC46-0J	29.1245	UBC	YC46-0J	23.8326	5.29191	0.0255256
BnSTP7-4	YC46-0J	29.0944	UBC	YC46-0J	23.8326	5.26187	0.0260628
BnSTP7-4	YC46-0J	29.1542	UBC	YC46-0J	23.8326	5.32163	0.0250052
BnSTP7-4	YC24-30J	28.1279	UBC	YC24-30J	25.9562	2.17172	0.221947
BnSTP7-4	YC24-30J	28.2267	UBC	YC24-30J	25.9562	2.27052	0.207255
BnSTP7-4	YC24-30J	28.1944	UBC	YC24-30J	25.9562	2.23825	0.211943
BnSTP7-4	YC46-30J	28.5123	UBC	YC46-30J	25.0681	3.44417	0.0918756
BnSTP7-4	YC46-30J	28.49	UBC	YC46-30J	25.0681	3.4219	0.0933051
BnSTP7-4	YC24-Le	27.7365	UBC	YC24-Le	24.7236	3.01287	0.12389
BnSTP7-4	YC24-Le	27.9431	UBC	YC24-Le	24.7236	3.21952	0.107356
BnSTP7-4	YC46-Le	26.4892	UBC	YC46-Le	24.417	2.07226	0.237786
BnSTP7-4	YC46-Le	26.6104	UBC	YC46-Le	24.417	2.19342	0.218632
BnSTP7-4	YC46-Le	26.5214	UBC	YC46-Le	24.417	2.10444	0.232542
BnSTP7-4	YC24-F	28.8723	UBC	YC24-F	23.3749	5.49748	0.0221357
BnSTP7-4	YC24-F	28.8205	UBC	YC24-F	23.3749	5.4456	0.0229463
BnSTP7-4	YC24-F	28.8978	UBC	YC24-F	23.3749	5.52291	0.021749
BnSTP7-4	YC46-F	27.6119	UBC	YC46-F	23.322	4.28999	0.0511191
BnSTP7-4	YC46-F	27.4227	UBC	YC46-F	23.322	4.10071	0.0582858
BnSTP7-4	YC24-ZL	27.7597	UBC	YC24-ZL	23.2328	4.52695	0.0433764
BnSTP7-4	YC24-ZL	27.5559	UBC	YC24-ZL	23.2328	4.32315	0.0499576
BnSTP7-4	YC24-ZL	27.6735	UBC	YC24-ZL	23.2328	4.44074	0.0460473
BnSTP7-4	YC46-ZL	28.0507	UBC	YC46-ZL	24.1057	3.94502	0.0649279
BnSTP7-4	YC46-ZL	28.0559	UBC	YC46-ZL	24.1057	3.95023	0.0646938
BnSTP7-4	YC24-7S	31.0024	UBC	YC24-7S	24.723	6.27942	0.0128738
BnSTP7-4	YC24-7S	30.8735	UBC	YC24-7S	24.723	6.15049	0.0140773
BnSTP7-4	YC46-7S	30.9528	UBC	YC46-7S	24.7623	6.19049	0.0136923
BnSTP7-4	YC46-7S	31.0355	UBC	YC46-7S	24.7623	6.27317	0.0129297
BnSTP7-4	YC24-7P	29.4769	UBC	YC24-7P	23.8151	5.66174	0.0197536
BnSTP7-4	YC24-7P	29.34	UBC	YC24-7P	23.8151	5.52485	0.0217197
BnSTP7-4	YC24-7P	29.3022	UBC	YC24-7P	23.8151	5.48707	0.022296
BnSTP7-4	YC46-7P	29.4067	UBC	YC46-7P	24.6387	4.76799	0.0367023
BnSTP7-4	YC46-7P	29.5565	UBC	YC46-7P	24.6387	4.91779	0.0330824
BnSTP7-4	YC46-7P	29.4327	UBC	YC46-7P	24.6387	4.79403	0.0360457
BnSTP7-4	YC24-14S	29.7362	UBC	YC24-14S	24.9252	4.811	0.0356242
BnSTP7-4	YC24-14S	29.5841	UBC	YC24-14S	24.9252	4.65892	0.0395845
BnSTP7-4	YC24-14S	29.9114	UBC	YC24-14S	24.9252	4.98616	0.0315513
BnSTP7-4	YC46-14S	30.6209	UBC	YC46-14S	24.7341	5.88682	0.0169002
BnSTP7-4	YC46-14S	30.5467	UBC	YC46-14S	24.7341	5.81263	0.0177919
BnSTP7-4	YC24-14P	30.6234	UBC	YC24-14P	25.9364	4.68692	0.0388236
BnSTP7-4	YC24-14P	30.487	UBC	YC24-14P	25.9364	4.55059	0.0426713
BnSTP7-4	YC46-14P	31.0698	UBC	YC46-14P	25.1373	5.9325	0.0163735
BnSTP7-4	YC46-14P	30.6544	UBC	YC46-14P	25.1373	5.51715	0.0218359
BnSTP7-4	YC24-21S	29.416	UBC	YC24-21S	24.806	4.61005	0.0409483
BnSTP7-4	YC24-21S	29.2876	UBC	YC24-21S	24.806	4.48159	0.0447618
BnSTP7-4	YC24-21S	29.2495	UBC	YC24-21S	24.806	4.44356	0.0459574
BnSTP7-4	YC46-21S	29.4205	UBC	YC46-21S	23.6907	5.72979	0.0188435
BnSTP7-4	YC46-21S	29.1819	UBC	YC46-21S	23.6907	5.4912	0.0222323
BnSTP7-4	YC46-21S	29.3885	UBC	YC46-21S	23.6907	5.69774	0.0192668
BnSTP7-4	YC24-21P	29.1356	UBC	YC24-21P	25.5397	3.59588	0.0827053
BnSTP7-4	YC24-21P	29.0947	UBC	YC24-21P	25.5397	3.55502	0.085081
BnSTP7-4	YC46-21P	28.9032	UBC	YC46-21P	25.0566	3.84658	0.0695126
BnSTP7-4	YC46-21P	29.0687	UBC	YC46-21P	25.0566	4.01207	0.0619791
BnSTP7-4	YC24-30S	29.6973	UBC	YC24-30S	23.8233	5.87398	0.0170512
BnSTP7-4	YC24-30S	30.0381	UBC	YC24-30S	23.8233	6.2148	0.0134635
BnSTP7-4	YC24-30S	30.0238	UBC	YC24-30S	23.8233	6.20048	0.0135978
BnSTP7-4	YC46-30S	28.0452	UBC	YC46-30S	24.1253	3.91987	0.0660695
BnSTP7-4	YC46-30S	28.058	UBC	YC46-30S	24.1253	3.93266	0.0654866
BnSTP7-4	YC46-30S	28.2209	UBC	YC46-30S	24.1253	4.0956	0.0584926
BnSTP7-4	YC24-30P	27.3592	UBC	YC24-30P	24.5495	2.80966	0.142629
BnSTP7-4	YC24-30P	27.2823	UBC	YC24-30P	24.5495	2.73276	0.150438
BnSTP7-4	YC24-30P	27.1357	UBC	YC24-30P	24.5495	2.58621	0.166522
BnSTP7-4	YC46-30P	27.3169	UBC	YC46-30P	24.9861	2.33076	0.198779
BnSTP7-4	YC46-30P	27.3909	UBC	YC46-30P	24.9861	2.40482	0.188833
BnSTP7-4	YC46-30P	27.2399	UBC	YC46-30P	24.9861	2.25376	0.209678
BnSTP7-4	YC24-40S	29.0827	UBC	YC24-40S	25.7475	3.33527	0.0990794
BnSTP7-4	YC24-40S	29.1796	UBC	YC24-40S	25.7475	3.43212	0.0926464
BnSTP7-4	YC46-40S	29.6697	UBC	YC46-40S	25.0067	4.66309	0.0394704
BnSTP7-4	YC46-40S	29.6886	UBC	YC46-40S	25.0067	4.68191	0.0389588
BnSTP7-4	YC46-40S	29.6992	UBC	YC46-40S	25.0067	4.69254	0.0386727
BnSTP7-4	YC24-40P	27.3901	UBC	YC24-40P	26.4692	0.920867	0.528192
BnSTP7-4	YC24-40P	27.4907	UBC	YC24-40P	26.4692	1.02151	0.492599
BnSTP7-4	YC24-40P	27.4525	UBC	YC24-40P	26.4692	0.983262	0.505835
BnSTP7-4	YC46-40P	27.2472	UBC	YC46-40P	24.8039	2.44327	0.183866
BnSTP7-4	YC46-40P	27.0823	UBC	YC46-40P	24.8039	2.27839	0.206128
BnSTP7-4	YC46-40P	27.0791	UBC	YC46-40P	24.8039	2.27519	0.206585
BnERD6-4	YC24-0J	26.0387	UBC	YC24-0J	25.0275	1.01118	0.496141
BnERD6-4	YC24-0J	25.9351	UBC	YC24-0J	25.0275	0.907626	0.533062
BnERD6-4	YC46-0J	30.0264	UBC	YC46-0J	23.8339	6.19243	0.0136739
BnERD6-4	YC46-0J	28.8747	UBC	YC46-0J	23.8339	5.04078	0.0303789
BnERD6-4	YC24-30J	25.7123	UBC	YC24-30J	25.9577	-0.245393	1.18542
BnERD6-4	YC24-30J	25.3764	UBC	YC24-30J	25.9577	-0.58132	1.49622
BnERD6-4	YC46-30J	27.0575	UBC	YC46-30J	25.0693	1.98813	0.252065
BnERD6-4	YC46-30J	27.0612	UBC	YC46-30J	25.0693	1.99182	0.251422
BnERD6-4	YC24-Le	23.4401	UBC	YC24-Le	24.725	-1.2849	2.43664
BnERD6-4	YC24-Le	23.2484	UBC	YC24-Le	24.725	-1.47661	2.78293
BnERD6-4	YC46-Le	24.7625	UBC	YC46-Le	24.4181	0.344412	0.787629
BnERD6-4	YC46-Le	24.8972	UBC	YC46-Le	24.4181	0.479079	0.717436
BnERD6-4	YC46-Le	25.0062	UBC	YC46-Le	24.4181	0.588065	0.665234
BnERD6-4	YC24-F	28.708	UBC	YC24-F	23.3761	5.3319	0.0248277
BnERD6-4	YC24-F	28.6019	UBC	YC24-F	23.3761	5.22586	0.0267214
BnERD6-4	YC46-F	26.1975	UBC	YC46-F	23.2998	2.89772	0.134183
BnERD6-4	YC46-F	26.3201	UBC	YC46-F	23.2998	3.02026	0.123257
BnERD6-4	YC24-ZL	30.8439	UBC	YC24-ZL	23.2339	7.61004	0.0051186
BnERD6-4	YC24-ZL	29.8216	UBC	YC24-ZL	23.2339	6.58766	0.0103972
BnERD6-4	YC24-ZL	31.8567	UBC	YC24-ZL	23.2339	8.62286	0.00253665
BnERD6-4	YC46-ZL	30.4281	UBC	YC46-ZL	24.1069	6.32117	0.0125065
BnERD6-4	YC46-ZL	30.3599	UBC	YC46-ZL	24.1069	6.25301	0.0131116
BnERD6-4	YC24-7S	27.3056	UBC	YC24-7S	24.813	2.49258	0.177689
BnERD6-4	YC24-7S	27.3458	UBC	YC24-7S	24.813	2.53274	0.17281
BnERD6-4	YC46-7S	28.021	UBC	YC46-7S	24.7637	3.25736	0.104577
BnERD6-4	YC46-7S	28.7061	UBC	YC46-7S	24.7637	3.94244	0.0650439
BnERD6-4	YC24-7P	26.9496	UBC	YC24-7P	23.7345	3.21504	0.10769
BnERD6-4	YC24-7P	26.559	UBC	YC24-7P	23.7345	2.82445	0.141174
BnERD6-4	YC46-7P	29.2664	UBC	YC46-7P	24.64	4.62641	0.0404868
BnERD6-4	YC46-7P	30.1256	UBC	YC46-7P	24.64	5.4856	0.0223187
BnERD6-4	YC24-14S	28.971	UBC	YC24-14S	24.9267	4.04429	0.0606105
BnERD6-4	YC24-14S	29.508	UBC	YC24-14S	24.9267	4.58135	0.041771
BnERD6-4	YC46-14S	28.5767	UBC	YC46-14S	24.7354	3.84134	0.0697656
BnERD6-4	YC46-14S	28.3919	UBC	YC46-14S	24.7354	3.6565	0.0793022
BnERD6-4	YC24-14P	26.9077	UBC	YC24-14P	25.9376	0.97012	0.510464
BnERD6-4	YC24-14P	27.1175	UBC	YC24-14P	25.9376	1.17989	0.441385
BnERD6-4	YC46-14P	25.8458	UBC	YC46-14P	25.1383	0.707511	0.612376
BnERD6-4	YC46-14P	26.8166	UBC	YC46-14P	25.1383	1.67829	0.312453
BnERD6-4	YC46-14P	27.9645	UBC	YC46-14P	25.1383	2.82619	0.141004
BnERD6-4	YC24-21S	33.1367	UBC	YC24-21S	24.8073	8.32935	0.00310897
BnERD6-4	YC24-21S	33.3868	UBC	YC24-21S	24.8073	8.57946	0.00261412
BnERD6-4	YC46-21S	30.1174	UBC	YC46-21S	23.4964	6.62092	0.0101602
BnERD6-4	YC46-21S	29.9905	UBC	YC46-21S	23.4964	6.49408	0.011094
BnERD6-4	YC24-21P	27.2236	UBC	YC24-21P	24.8073	2.41626	0.187341
BnERD6-4	YC24-21P	26.7948	UBC	YC24-21P	24.8073	1.98751	0.252174
BnERD6-4	YC46-21P	27.8479	UBC	YC46-21P	25.0578	2.79011	0.144575
BnERD6-4	YC46-21P	28.1531	UBC	YC46-21P	25.0578	3.09525	0.117014
BnERD6-4	YC24-30S	30.1984	UBC	YC24-30S	23.8247	6.37365	0.0120598
BnERD6-4	YC24-30S	29.9393	UBC	YC24-30S	23.8247	6.11462	0.0144317
BnERD6-4	YC24-30S	29.6549	UBC	YC24-30S	23.8247	5.8302	0.0175766
BnERD6-4	YC46-30S	30.6593	UBC	YC46-30S	23.934	6.72533	0.00945093
BnERD6-4	YC46-30S	30.235	UBC	YC46-30S	23.934	6.301	0.0126827
BnERD6-4	YC24-30P	25.5705	UBC	YC24-30P	24.5508	1.01977	0.493196
BnERD6-4	YC24-30P	25.0883	UBC	YC24-30P	24.5508	0.537537	0.688946
BnERD6-4	YC46-30P	26.8584	UBC	YC46-30P	24.9874	1.87106	0.273373
BnERD6-4	YC46-30P	27.254	UBC	YC46-30P	24.9874	2.2666	0.207819
BnERD6-4	YC24-40S	31.0359	UBC	YC24-40S	25.7489	5.28702	0.0256123
BnERD6-4	YC24-40S	31.602	UBC	YC24-40S	25.7489	5.85313	0.0172994
BnERD6-4	YC46-40S	32.738	UBC	YC46-40S	25.008	7.73003	0.00471007
BnERD6-4	YC46-40S	32.0462	UBC	YC46-40S	25.008	7.03822	0.00760824
BnERD6-4	YC24-40P	27.947	UBC	YC24-40P	26.2896	1.65748	0.316992
BnERD6-4	YC24-40P	27.793	UBC	YC24-40P	26.2896	1.50347	0.352705
BnERD6-4	YC46-40P	29.4939	UBC	YC46-40P	24.8053	4.68862	0.0387779
BnERD6-4	YC46-40P	29.4055	UBC	YC46-40P	24.8053	4.60016	0.04123
BnERD6-6	YC24-0J	0	UBC	YC24-0J	25.0275	-25.0275	3.41998e+07
BnERD6-6	YC24-0J	0	UBC	YC24-0J	25.0275	-25.0275	3.41998e+07
BnERD6-6	YC46-0J	29.9798	UBC	YC46-0J	23.8339	6.14584	0.0141227
BnERD6-6	YC46-0J	29.8152	UBC	YC46-0J	23.8339	5.98126	0.0158293
BnERD6-6	YC24-30J	0	UBC	YC24-30J	25.9577	-25.9577	6.51712e+07
BnERD6-6	YC24-30J	0	UBC	YC24-30J	25.9577	-25.9577	6.51712e+07
BnERD6-6	YC46-30J	27.5464	UBC	YC46-30J	25.0693	2.47705	0.179612
BnERD6-6	YC46-30J	27.1978	UBC	YC46-30J	25.0693	2.12847	0.228701
BnERD6-6	YC24-Le	33.8754	UBC	YC24-Le	24.725	9.15048	0.00175967
BnERD6-6	YC24-Le	33.4384	UBC	YC24-Le	24.725	8.71346	0.00238225
BnERD6-6	YC46-Le	25.9646	UBC	YC46-Le	24.4181	1.54649	0.342341
BnERD6-6	YC46-Le	25.7737	UBC	YC46-Le	24.4181	1.35561	0.390768
BnERD6-6	YC46-Le	26.1462	UBC	YC46-Le	24.4181	1.72809	0.301852
BnERD6-6	YC24-F	0	UBC	YC24-F	23.3761	-23.3761	1.08867e+07
BnERD6-6	YC24-F	0	UBC	YC24-F	23.3761	-23.3761	1.08867e+07
BnERD6-6	YC24-F	0	UBC	YC24-F	23.3761	-23.3761	1.08867e+07
BnERD6-6	YC46-F	27.9832	UBC	YC46-F	23.2998	4.6834	0.0389186
BnERD6-6	YC46-F	27.8179	UBC	YC46-F	23.2998	4.51806	0.0436443
BnERD6-6	YC24-ZL	0	UBC	YC24-ZL	23.2339	-23.2339	9.86501e+06
BnERD6-6	YC24-ZL	0	UBC	YC24-ZL	23.2339	-23.2339	9.86501e+06
BnERD6-6	YC24-ZL	0	UBC	YC24-ZL	23.2339	-23.2339	9.86501e+06
BnERD6-6	YC46-ZL	29.6564	UBC	YC46-ZL	24.1069	5.5495	0.0213518
BnERD6-6	YC46-ZL	29.5582	UBC	YC46-ZL	24.1069	5.45131	0.0228556
BnERD6-6	YC24-7S	39.4646	UBC	YC24-7S	24.813	14.6516	3.88546e-05
BnERD6-6	YC24-7S	37.745	UBC	YC24-7S	24.813	12.932	0.000127964
BnERD6-6	YC46-7S	29.2647	UBC	YC46-7S	24.7637	4.50106	0.0441616
BnERD6-6	YC46-7S	29.1494	UBC	YC46-7S	24.7637	4.38574	0.0478366
BnERD6-6	YC24-7P	0	UBC	YC24-7P	23.7345	-23.7345	1.39574e+07
BnERD6-6	YC24-7P	0	UBC	YC24-7P	23.7345	-23.7345	1.39574e+07
BnERD6-6	YC46-7P	29.1001	UBC	YC46-7P	24.64	4.46014	0.0454322
BnERD6-6	YC46-7P	29.3394	UBC	YC46-7P	24.64	4.69944	0.0384883
BnERD6-6	YC24-14S	0	UBC	YC24-14S	24.9267	-24.9267	3.18915e+07
BnERD6-6	YC24-14S	0	UBC	YC24-14S	24.9267	-24.9267	3.18915e+07
BnERD6-6	YC24-14S	0	UBC	YC24-14S	24.9267	-24.9267	3.18915e+07
BnERD6-6	YC46-14S	30.4998	UBC	YC46-14S	24.7354	5.76439	0.0183969
BnERD6-6	YC46-14S	31.4154	UBC	YC46-14S	24.7354	6.67998	0.00975274
BnERD6-6	YC24-14P	36.9844	UBC	YC24-14P	25.9376	11.0468	0.000472705
BnERD6-6	YC24-14P	38.1502	UBC	YC24-14P	25.9376	12.2126	0.000210683
BnERD6-6	YC46-14P	25.1387	UBC	YC46-14P	25.1383	0.000411513	0.999715
BnERD6-6	YC46-14P	25.3591	UBC	YC46-14P	25.1383	0.220831	0.858071
BnERD6-6	YC24-21S	37.6684	UBC	YC24-21S	24.8073	12.8611	0.00013441
BnERD6-6	YC24-21S	37.3176	UBC	YC24-21S	24.8073	12.5102	0.000171412
BnERD6-6	YC46-21S	29.1228	UBC	YC46-21S	23.4964	5.62639	0.0202436
BnERD6-6	YC46-21S	29.0776	UBC	YC46-21S	23.4964	5.58116	0.0208883
BnERD6-6	YC24-21P	36.5767	UBC	YC24-21P	24.8073	11.7694	0.000286453
BnERD6-6	YC24-21P	39.342	UBC	YC24-21P	24.8073	14.5347	4.21328e-05
BnERD6-6	YC46-21P	29.155	UBC	YC46-21P	25.0578	4.09721	0.0584274
BnERD6-6	YC46-21P	29.3881	UBC	YC46-21P	25.0578	4.33024	0.0497129
BnERD6-6	YC24-30S	34.0427	UBC	YC24-30S	23.8247	10.218	0.00083962
BnERD6-6	YC24-30S	34.1764	UBC	YC24-30S	23.8247	10.3516	0.000765335
BnERD6-6	YC24-30S	34.2831	UBC	YC24-30S	23.8247	10.4584	0.000710755
BnERD6-6	YC46-30S	32.4964	UBC	YC46-30S	23.934	8.56241	0.00264519
BnERD6-6	YC46-30S	32.3059	UBC	YC46-30S	23.934	8.37193	0.00301855
BnERD6-6	YC24-30P	35.5914	UBC	YC24-30P	24.5508	11.0406	0.000474735
BnERD6-6	YC24-30P	36.2411	UBC	YC24-30P	24.5508	11.6903	0.000302593
BnERD6-6	YC46-30P	25.7966	UBC	YC46-30P	24.9874	0.809272	0.57067
BnERD6-6	YC46-30P	26.0092	UBC	YC46-30P	24.9874	1.02185	0.492485
BnERD6-6	YC24-40S	0	UBC	YC24-40S	25.7489	-25.7489	5.63885e+07
BnERD6-6	YC24-40S	0	UBC	YC24-40S	25.7489	-25.7489	5.63885e+07
BnERD6-6	YC46-40S	35.8431	UBC	YC46-40S	25.008	10.8352	0.000547385
BnERD6-6	YC46-40S	35.2222	UBC	YC46-40S	25.008	10.2142	0.00084182
BnERD6-6	YC24-40P	0	UBC	YC24-40P	26.2896	-26.2896	8.20253e+07
BnERD6-6	YC24-40P	0	UBC	YC24-40P	26.2896	-26.2896	8.20253e+07
BnERD6-6	YC24-40P	0	UBC	YC24-40P	26.2896	-26.2896	8.20253e+07
BnERD6-6	YC46-40P	28.7856	UBC	YC46-40P	24.8053	3.98031	0.063359
BnERD6-6	YC46-40P	28.3694	UBC	YC46-40P	24.8053	3.56414	0.0845449
BnERD6-like10-1	YC24-0J	29.1802	UBC	YC24-0J	25.0275	4.15273	0.0562215
BnERD6-like10-1	YC24-0J	29.0242	UBC	YC24-0J	25.0275	3.99676	0.0626407
BnERD6-like10-1	YC46-0J	34.3196	UBC	YC46-0J	23.8339	10.4857	0.000697432
BnERD6-like10-1	YC46-0J	34.3334	UBC	YC46-0J	23.8339	10.4994	0.000690805
BnERD6-like10-1	YC24-30J	32.105	UBC	YC24-30J	25.9577	6.14723	0.0141091
BnERD6-like10-1	YC24-30J	32.1568	UBC	YC24-30J	25.9577	6.19909	0.013611
BnERD6-like10-1	YC46-30J	32.5134	UBC	YC46-30J	25.0693	7.44407	0.00574264
BnERD6-like10-1	YC46-30J	32.0908	UBC	YC46-30J	25.0693	7.02142	0.00769739
BnERD6-like10-1	YC24-Le	31.6772	UBC	YC24-Le	24.725	6.95226	0.00807535
BnERD6-like10-1	YC24-Le	31.4877	UBC	YC24-Le	24.725	6.76274	0.009209
BnERD6-like10-1	YC46-Le	30.6265	UBC	YC46-Le	24.4181	6.20836	0.0135238
BnERD6-like10-1	YC46-Le	30.3975	UBC	YC46-Le	24.4181	5.97936	0.0158502
BnERD6-like10-1	YC24-F	23.9782	UBC	YC24-F	23.3761	0.602159	0.658767
BnERD6-like10-1	YC24-F	23.8977	UBC	YC24-F	23.3761	0.521638	0.69658
BnERD6-like10-1	YC24-F	23.9174	UBC	YC24-F	23.3761	0.541349	0.687128
BnERD6-like10-1	YC46-F	26.5051	UBC	YC46-F	23.2998	3.20531	0.108419
BnERD6-like10-1	YC46-F	27.0106	UBC	YC46-F	23.2998	3.71082	0.0763716
BnERD6-like10-1	YC46-F	26.7181	UBC	YC46-F	23.2998	3.41831	0.0935377
BnERD6-like10-1	YC24-ZL	30.0582	UBC	YC24-ZL	23.2339	6.82432	0.00882421
BnERD6-like10-1	YC24-ZL	29.9343	UBC	YC24-ZL	23.2339	6.7004	0.00961562
BnERD6-like10-1	YC24-ZL	29.9347	UBC	YC24-ZL	23.2339	6.70084	0.00961273
BnERD6-like10-1	YC46-ZL	29.351	UBC	YC46-ZL	24.1069	5.24402	0.0263871
BnERD6-like10-1	YC46-ZL	29.3992	UBC	YC46-ZL	24.1069	5.29224	0.0255197
BnERD6-like10-1	YC46-ZL	29.6673	UBC	YC46-ZL	24.1069	5.56035	0.0211918
BnERD6-like10-1	YC24-7S	30.6876	UBC	YC24-7S	24.813	5.87451	0.017045
BnERD6-like10-1	YC24-7S	30.657	UBC	YC24-7S	24.813	5.84396	0.0174097
BnERD6-like10-1	YC46-7S	30.2286	UBC	YC46-7S	24.7637	5.46494	0.0226407
BnERD6-like10-1	YC46-7S	30.3014	UBC	YC46-7S	24.7637	5.53774	0.0215265
BnERD6-like10-1	YC46-7S	30.4117	UBC	YC46-7S	24.7637	5.64807	0.0199416
BnERD6-like10-1	YC24-7P	31.2068	UBC	YC24-7P	23.7345	7.4723	0.00563138
BnERD6-like10-1	YC24-7P	31.1299	UBC	YC24-7P	23.7345	7.39535	0.00593988
BnERD6-like10-1	YC46-7P	31.7889	UBC	YC46-7P	24.64	7.14892	0.00704628
BnERD6-like10-1	YC46-7P	31.8102	UBC	YC46-7P	24.64	7.17023	0.00694297
BnERD6-like10-1	YC24-14S	30.2603	UBC	YC24-14S	24.9267	5.33368	0.0247972
BnERD6-like10-1	YC24-14S	29.9714	UBC	YC24-14S	24.9267	5.04476	0.0302954
BnERD6-like10-1	YC46-14S	27.7718	UBC	YC46-14S	24.7354	3.03637	0.121888
BnERD6-like10-1	YC46-14S	27.9322	UBC	YC46-14S	24.7354	3.19686	0.109056
BnERD6-like10-1	YC46-14S	27.9435	UBC	YC46-14S	24.7354	3.20812	0.108208
BnERD6-like10-1	YC24-14P	33.3911	UBC	YC24-14P	25.9376	7.45354	0.00570509
BnERD6-like10-1	YC24-14P	32.4043	UBC	YC24-14P	25.9376	6.46674	0.0113062
BnERD6-like10-1	YC24-14P	34.3423	UBC	YC24-14P	25.9376	8.40474	0.00295067
BnERD6-like10-1	YC46-14P	31.28	UBC	YC46-14P	25.1383	6.1417	0.0141633
BnERD6-like10-1	YC46-14P	31.112	UBC	YC46-14P	25.1383	5.9737	0.0159124
BnERD6-like10-1	YC46-14P	31.3133	UBC	YC46-14P	25.1383	6.17503	0.0138398
BnERD6-like10-1	YC24-21S	29.1307	UBC	YC24-21S	24.8073	4.32338	0.0499495
BnERD6-like10-1	YC24-21S	29.0394	UBC	YC24-21S	24.8073	4.23209	0.0532124
BnERD6-like10-1	YC24-21S	28.776	UBC	YC24-21S	24.8073	3.96866	0.0638724
BnERD6-like10-1	YC46-21S	27.8781	UBC	YC46-21S	23.4964	4.38166	0.0479721
BnERD6-like10-1	YC46-21S	27.7801	UBC	YC46-21S	23.4964	4.28364	0.0513447
BnERD6-like10-1	YC24-21P	33.2552	UBC	YC24-21P	24.8073	8.44782	0.00286386
BnERD6-like10-1	YC24-21P	33.2555	UBC	YC24-21P	24.8073	8.44818	0.00286315
BnERD6-like10-1	YC46-21P	30.9683	UBC	YC46-21P	25.0578	5.91044	0.0166257
BnERD6-like10-1	YC46-21P	30.8656	UBC	YC46-21P	25.0578	5.8078	0.0178516
BnERD6-like10-1	YC24-30S	27.6773	UBC	YC24-30S	23.8247	3.85261	0.0692229
BnERD6-like10-1	YC24-30S	27.6765	UBC	YC24-30S	23.8247	3.85174	0.0692643
BnERD6-like10-1	YC24-30S	27.5275	UBC	YC24-30S	23.8247	3.70278	0.0767985
BnERD6-like10-1	YC46-30S	24.7887	UBC	YC46-30S	23.934	0.854788	0.552947
BnERD6-like10-1	YC46-30S	24.9388	UBC	YC46-30S	23.934	1.0048	0.498339
BnERD6-like10-1	YC24-30P	34.9331	UBC	YC24-30P	24.5508	10.3823	0.000749225
BnERD6-like10-1	YC24-30P	37.7823	UBC	YC24-30P	24.5508	13.2316	0.000103969
BnERD6-like10-1	YC46-30P	34.5204	UBC	YC46-30P	24.9874	9.53303	0.00134981
BnERD6-like10-1	YC46-30P	35.3741	UBC	YC46-30P	24.9874	10.3867	0.000746937
BnERD6-like10-1	YC24-40S	29.7764	UBC	YC24-40S	25.7489	4.02752	0.0613189
BnERD6-like10-1	YC24-40S	30.0428	UBC	YC24-40S	25.7489	4.29388	0.0509815
BnERD6-like10-1	YC46-40S	28.1427	UBC	YC46-40S	25.008	3.13475	0.113853
BnERD6-like10-1	YC46-40S	28.0354	UBC	YC46-40S	25.008	3.0274	0.122648
BnERD6-like10-1	YC24-40P	30.6608	UBC	YC24-40P	26.2896	4.37119	0.0483216
BnERD6-like10-1	YC24-40P	30.8691	UBC	YC24-40P	26.2896	4.57952	0.0418242
BnERD6-like10-1	YC24-40P	30.6815	UBC	YC24-40P	26.2896	4.39193	0.0476318
BnERD6-like10-1	YC46-40P	31.009	UBC	YC46-40P	24.8053	6.20371	0.0135674
BnERD6-like10-1	YC46-40P	30.9987	UBC	YC46-40P	24.8053	6.19338	0.0136649
BnERD6-like10-1	YC46-40P	30.8442	UBC	YC46-40P	24.8053	6.03884	0.0152099
BnERD6-like10-2	YC24-0J	28.7853	UBC	YC24-0J	25.0275	3.75777	0.0739262
BnERD6-like10-2	YC24-0J	28.8675	UBC	YC24-0J	25.0275	3.83997	0.0698318
BnERD6-like10-2	YC24-0J	28.5866	UBC	YC24-0J	25.0275	3.5591	0.0848408
BnERD6-like10-2	YC46-0J	30.4591	UBC	YC46-0J	23.8339	6.62515	0.0101305
BnERD6-like10-2	YC46-0J	30.4179	UBC	YC46-0J	23.8339	6.58396	0.0104239
BnERD6-like10-2	YC46-0J	30.2865	UBC	YC46-0J	23.8339	6.45254	0.011418
BnERD6-like10-2	YC24-30J	30.1205	UBC	YC24-30J	25.9577	4.16277	0.0558317
BnERD6-like10-2	YC24-30J	29.8901	UBC	YC24-30J	25.9577	3.93237	0.0654998
BnERD6-like10-2	YC46-30J	30.3962	UBC	YC46-30J	25.0693	5.32685	0.0249149
BnERD6-like10-2	YC46-30J	30.603	UBC	YC46-30J	25.0693	5.53362	0.0215881
BnERD6-like10-2	YC24-Le	29.868	UBC	YC24-Le	24.725	5.14304	0.0283003
BnERD6-like10-2	YC24-Le	30.0007	UBC	YC24-Le	24.725	5.27572	0.0258137
BnERD6-like10-2	YC24-Le	29.9265	UBC	YC24-Le	24.725	5.20158	0.0271748
BnERD6-like10-2	YC46-Le	27.3217	UBC	YC46-Le	24.4181	2.9036	0.133638
BnERD6-like10-2	YC46-Le	27.1086	UBC	YC46-Le	24.4181	2.69051	0.154909
BnERD6-like10-2	YC24-F	24.6432	UBC	YC24-F	23.3761	1.26714	0.415482
BnERD6-like10-2	YC24-F	24.9089	UBC	YC24-F	23.3761	1.53287	0.345589
BnERD6-like10-2	YC46-F	26.1093	UBC	YC46-F	23.2998	2.80952	0.142643
BnERD6-like10-2	YC46-F	26.0949	UBC	YC46-F	23.2998	2.79512	0.144074
BnERD6-like10-2	YC46-F	26.0085	UBC	YC46-F	23.2998	2.70867	0.152971
BnERD6-like10-2	YC24-ZL	30.8205	UBC	YC24-ZL	23.2339	7.58662	0.00520234
BnERD6-like10-2	YC24-ZL	30.5415	UBC	YC24-ZL	23.2339	7.30761	0.00631236
BnERD6-like10-2	YC46-ZL	30.2348	UBC	YC46-ZL	24.1069	6.12783	0.0143001
BnERD6-like10-2	YC46-ZL	30.1286	UBC	YC46-ZL	24.1069	6.0217	0.0153917
BnERD6-like10-2	YC24-7S	32.4226	UBC	YC24-7S	24.813	7.60959	0.00512019
BnERD6-like10-2	YC24-7S	32.1039	UBC	YC24-7S	24.813	7.29085	0.0063861
BnERD6-like10-2	YC46-7S	32.3582	UBC	YC46-7S	24.7637	7.59451	0.00517398
BnERD6-like10-2	YC46-7S	32.3218	UBC	YC46-7S	24.7637	7.55818	0.00530592
BnERD6-like10-2	YC24-7P	31.262	UBC	YC24-7P	23.7345	7.5275	0.00541998
BnERD6-like10-2	YC24-7P	30.7424	UBC	YC24-7P	23.7345	7.00787	0.00776999
BnERD6-like10-2	YC46-7P	30.5783	UBC	YC46-7P	24.64	5.93832	0.0163075
BnERD6-like10-2	YC46-7P	31.4055	UBC	YC46-7P	24.64	6.76553	0.00919123
BnERD6-like10-2	YC46-7P	32.2903	UBC	YC46-7P	24.64	7.65031	0.00497769
BnERD6-like10-2	YC24-14S	29.6881	UBC	YC24-14S	24.9267	4.76146	0.0368687
BnERD6-like10-2	YC24-14S	29.4066	UBC	YC24-14S	24.9267	4.47989	0.0448144
BnERD6-like10-2	YC46-14S	28.7495	UBC	YC46-14S	24.7354	4.01414	0.0618904
BnERD6-like10-2	YC46-14S	28.6883	UBC	YC46-14S	24.7354	3.95288	0.0645752
BnERD6-like10-2	YC46-14S	28.543	UBC	YC46-14S	24.7354	3.80765	0.0714141
BnERD6-like10-2	YC24-14P	33.4451	UBC	YC24-14P	25.9376	7.50751	0.00549558
BnERD6-like10-2	YC24-14P	33.4274	UBC	YC24-14P	25.9376	7.48982	0.00556338
BnERD6-like10-2	YC46-14P	31.2657	UBC	YC46-14P	25.1383	6.12743	0.014304
BnERD6-like10-2	YC46-14P	31.0155	UBC	YC46-14P	25.1383	5.87717	0.0170135
BnERD6-like10-2	YC24-21S	29.2502	UBC	YC24-21S	24.8073	4.44288	0.0459792
BnERD6-like10-2	YC24-21S	29.3397	UBC	YC24-21S	24.8073	4.53237	0.0432137
BnERD6-like10-2	YC24-21S	29.3157	UBC	YC24-21S	24.8073	4.50835	0.0439391
BnERD6-like10-2	YC46-21S	29.1656	UBC	YC46-21S	23.4964	5.66916	0.0196523
BnERD6-like10-2	YC46-21S	29.3064	UBC	YC46-21S	23.4964	5.80998	0.0178247
BnERD6-like10-2	YC46-21S	29.2898	UBC	YC46-21S	23.4964	5.79339	0.0180308
BnERD6-like10-2	YC24-21P	32.7201	UBC	YC24-21P	24.8073	7.91278	0.0041497
BnERD6-like10-2	YC24-21P	33.2702	UBC	YC24-21P	24.8073	8.46284	0.0028342
BnERD6-like10-2	YC46-21P	32.0754	UBC	YC46-21P	25.0578	7.01758	0.00771786
BnERD6-like10-2	YC46-21P	32.2309	UBC	YC46-21P	25.0578	7.17306	0.00692938
BnERD6-like10-2	YC24-30S	28.4933	UBC	YC24-30S	23.8247	4.66852	0.0393219
BnERD6-like10-2	YC24-30S	28.4538	UBC	YC24-30S	23.8247	4.62903	0.0404131
BnERD6-like10-2	YC24-30S	28.4994	UBC	YC24-30S	23.8247	4.67472	0.0391534
BnERD6-like10-2	YC46-30S	26.5747	UBC	YC46-30S	23.934	2.64074	0.160346
BnERD6-like10-2	YC46-30S	26.4121	UBC	YC46-30S	23.934	2.47812	0.179478
BnERD6-like10-2	YC24-30P	33.1016	UBC	YC24-30P	24.5508	8.55088	0.00266642
BnERD6-like10-2	YC24-30P	32.9349	UBC	YC24-30P	24.5508	8.38418	0.00299303
BnERD6-like10-2	YC46-30P	34.5415	UBC	YC46-30P	24.9874	9.5541	0.00133024
BnERD6-like10-2	YC46-30P	33.3133	UBC	YC46-30P	24.9874	8.3259	0.0031164
BnERD6-like10-2	YC46-30P	35.7288	UBC	YC46-30P	24.9874	10.7414	0.000584128
BnERD6-like10-2	YC24-40S	29.4538	UBC	YC24-40S	25.7489	3.70491	0.0766852
BnERD6-like10-2	YC24-40S	29.2372	UBC	YC24-40S	25.7489	3.48829	0.0891084
BnERD6-like10-2	YC24-40S	29.4533	UBC	YC24-40S	25.7489	3.70437	0.0767139
BnERD6-like10-2	YC46-40S	29.4063	UBC	YC46-40S	25.008	4.39836	0.0474201
BnERD6-like10-2	YC46-40S	29.0425	UBC	YC46-40S	25.008	4.03456	0.0610204
BnERD6-like10-2	YC46-40S	29.2168	UBC	YC46-40S	25.008	4.20887	0.054076
BnERD6-like10-2	YC24-40P	29.8016	UBC	YC24-40P	26.2896	3.51203	0.0876544
BnERD6-like10-2	YC24-40P	29.6138	UBC	YC24-40P	26.2896	3.32421	0.0998417
BnERD6-like10-2	YC24-40P	29.8002	UBC	YC24-40P	26.2896	3.51063	0.0877394
BnERD6-like10-2	YC46-40P	30.7787	UBC	YC46-40P	24.8053	5.97335	0.0159163
BnERD6-like10-2	YC46-40P	30.8965	UBC	YC46-40P	24.8053	6.09123	0.0146675
BnERD6-like14-1	YC24-0J	27.6149	UBC	YC24-0J	25.0275	2.58737	0.166389
BnERD6-like14-1	YC24-0J	27.5241	UBC	YC24-0J	25.0275	2.49663	0.17719
BnERD6-like14-1	YC46-0J	30.3166	UBC	YC46-0J	23.8339	6.48267	0.0111821
BnERD6-like14-1	YC46-0J	30.1757	UBC	YC46-0J	23.8339	6.3418	0.012329
BnERD6-like14-1	YC46-0J	30.3679	UBC	YC46-0J	23.8339	6.53398	0.0107914
BnERD6-like14-1	YC24-30J	23.8892	UBC	YC24-30J	25.9577	-2.06848	4.19445
BnERD6-like14-1	YC24-30J	23.742	UBC	YC24-30J	25.9577	-2.21574	4.6452
BnERD6-like14-1	YC46-30J	25.3759	UBC	YC46-30J	25.0693	0.306514	0.808593
BnERD6-like14-1	YC46-30J	25.2585	UBC	YC46-30J	25.0693	0.18915	0.877122
BnERD6-like14-1	YC46-30J	25.287	UBC	YC46-30J	25.0693	0.217617	0.859985
BnERD6-like14-1	YC24-Le	30.6087	UBC	YC24-Le	24.725	5.88372	0.0169365
BnERD6-like14-1	YC24-Le	30.4376	UBC	YC24-Le	24.725	5.71263	0.019069
BnERD6-like14-1	YC46-Le	31.9085	UBC	YC46-Le	24.4181	7.49038	0.00556122
BnERD6-like14-1	YC46-Le	31.7078	UBC	YC46-Le	24.4181	7.28967	0.00639131
BnERD6-like14-1	YC24-F	30.022	UBC	YC24-F	23.3761	6.64591	0.0099858
BnERD6-like14-1	YC24-F	29.6502	UBC	YC24-F	23.3761	6.27418	0.0129206
BnERD6-like14-1	YC24-F	29.8064	UBC	YC24-F	23.3761	6.43035	0.0115951
BnERD6-like14-1	YC46-F	30.3165	UBC	YC46-F	23.2998	7.01665	0.00772285
BnERD6-like14-1	YC46-F	30.2762	UBC	YC46-F	23.2998	6.97639	0.00794139
BnERD6-like14-1	YC46-F	30.5121	UBC	YC46-F	23.2998	7.21231	0.0067434
BnERD6-like14-1	YC24-ZL	30.0889	UBC	YC24-ZL	23.2339	6.85498	0.00863863
BnERD6-like14-1	YC24-ZL	30.1964	UBC	YC24-ZL	23.2339	6.96255	0.00801797
BnERD6-like14-1	YC46-ZL	31.9507	UBC	YC46-ZL	24.1069	7.8438	0.00435292
BnERD6-like14-1	YC46-ZL	31.8038	UBC	YC46-ZL	24.1069	7.69685	0.00481965
BnERD6-like14-1	YC24-7S	30.4973	UBC	YC24-7S	24.813	5.68428	0.0194473
BnERD6-like14-1	YC24-7S	30.2304	UBC	YC24-7S	24.813	5.41734	0.0234001
BnERD6-like14-1	YC46-7S	31.1144	UBC	YC46-7S	24.7637	6.35079	0.0122524
BnERD6-like14-1	YC46-7S	30.9055	UBC	YC46-7S	24.7637	6.1418	0.0141623
BnERD6-like14-1	YC24-7P	32.1132	UBC	YC24-7P	23.7345	8.37866	0.00300451
BnERD6-like14-1	YC24-7P	31.9811	UBC	YC24-7P	23.7345	8.24657	0.00329257
BnERD6-like14-1	YC46-7P	31.2834	UBC	YC46-7P	24.64	6.64338	0.0100033
BnERD6-like14-1	YC46-7P	31.5894	UBC	YC46-7P	24.64	6.94946	0.00809104
BnERD6-like14-1	YC24-14S	25.8589	UBC	YC24-14S	24.9267	0.932196	0.52406
BnERD6-like14-1	YC24-14S	25.7488	UBC	YC24-14S	24.9267	0.822146	0.5656
BnERD6-like14-1	YC24-14S	25.9647	UBC	YC24-14S	24.9267	1.03805	0.486984
BnERD6-like14-1	YC46-14S	25.4353	UBC	YC46-14S	24.7354	0.699963	0.615588
BnERD6-like14-1	YC46-14S	25.3558	UBC	YC46-14S	24.7354	0.62039	0.650495
BnERD6-like14-1	YC46-14S	25.4367	UBC	YC46-14S	24.7354	0.701285	0.615024
BnERD6-like14-1	YC24-14P	28.6808	UBC	YC24-14P	25.9376	2.74323	0.14935
BnERD6-like14-1	YC24-14P	28.6687	UBC	YC24-14P	25.9376	2.7311	0.150611
BnERD6-like14-1	YC46-14P	27.2088	UBC	YC46-14P	25.1383	2.07048	0.238081
BnERD6-like14-1	YC46-14P	27.0567	UBC	YC46-14P	25.1383	1.91837	0.264553
BnERD6-like14-1	YC46-14P	27.0017	UBC	YC46-14P	25.1383	1.86339	0.274831
BnERD6-like14-1	YC24-21S	28.052	UBC	YC24-21S	24.8073	3.24468	0.1055
BnERD6-like14-1	YC24-21S	27.8865	UBC	YC24-21S	24.8073	3.07917	0.118325
BnERD6-like14-1	YC46-21S	25.135	UBC	YC46-21S	23.4964	1.63854	0.321181
BnERD6-like14-1	YC46-21S	25.0545	UBC	YC46-21S	23.4964	1.55802	0.339618
BnERD6-like14-1	YC46-21S	25.112	UBC	YC46-21S	23.4964	1.61555	0.32634
BnERD6-like14-1	YC24-21P	31.1576	UBC	YC24-21P	24.8073	6.35028	0.0122567
BnERD6-like14-1	YC24-21P	31.0045	UBC	YC24-21P	24.8073	6.19715	0.0136293
BnERD6-like14-1	YC46-21P	28.5697	UBC	YC46-21P	25.0578	3.51189	0.087663
BnERD6-like14-1	YC46-21P	28.5114	UBC	YC46-21P	25.0578	3.45354	0.0912808
BnERD6-like14-1	YC46-21P	28.5808	UBC	YC46-21P	25.0578	3.52298	0.0869919
BnERD6-like14-1	YC24-30S	28.1755	UBC	YC24-30S	23.8247	4.35078	0.0490098
BnERD6-like14-1	YC24-30S	28.0066	UBC	YC24-30S	23.8247	4.18189	0.0550966
BnERD6-like14-1	YC46-30S	25.297	UBC	YC46-30S	23.934	1.36304	0.388763
BnERD6-like14-1	YC46-30S	25.3515	UBC	YC46-30S	23.934	1.41753	0.374352
BnERD6-like14-1	YC46-30S	25.416	UBC	YC46-30S	23.934	1.48206	0.357977
BnERD6-like14-1	YC24-30P	31.2507	UBC	YC24-30P	24.5508	6.6999	0.00961899
BnERD6-like14-1	YC24-30P	30.9711	UBC	YC24-30P	24.5508	6.42031	0.011676
BnERD6-like14-1	YC24-30P	31.1315	UBC	YC24-30P	24.5508	6.58075	0.0104471
BnERD6-like14-1	YC46-30P	33.8322	UBC	YC46-30P	24.9874	8.84481	0.00217494
BnERD6-like14-1	YC46-30P	34.071	UBC	YC46-30P	24.9874	9.08365	0.0018431
BnERD6-like14-1	YC24-40S	28.018	UBC	YC24-40S	25.7489	2.26915	0.207452
BnERD6-like14-1	YC24-40S	27.7165	UBC	YC24-40S	25.7489	1.96757	0.255684
BnERD6-like14-1	YC24-40S	28.0257	UBC	YC24-40S	25.7489	2.27679	0.206357
BnERD6-like14-1	YC46-40S	26.0268	UBC	YC46-40S	25.008	1.01884	0.493514
BnERD6-like14-1	YC46-40S	26.216	UBC	YC46-40S	25.008	1.20807	0.432848
BnERD6-like14-1	YC46-40S	25.929	UBC	YC46-40S	25.008	0.921047	0.528126
BnERD6-like14-1	YC24-40P	32.588	UBC	YC24-40P	26.2896	6.29843	0.0127052
BnERD6-like14-1	YC24-40P	32.5882	UBC	YC24-40P	26.2896	6.29861	0.0127037
BnERD6-like14-1	YC46-40P	35.1131	UBC	YC46-40P	24.8053	10.3078	0.000788917
BnERD6-like14-1	YC46-40P	35.1247	UBC	YC46-40P	24.8053	10.3194	0.000782642
BnERD6-like14-2	YC24-0J	30.0129	UBC	YC24-0J	25.0275	4.98545	0.0315669
BnERD6-like14-2	YC24-0J	29.8674	UBC	YC24-0J	25.0275	4.83993	0.0349168
BnERD6-like14-2	YC24-0J	29.856	UBC	YC24-0J	25.0275	4.8285	0.0351947
BnERD6-like14-2	YC46-0J	31.1922	UBC	YC46-0J	23.8339	7.35827	0.00609451
BnERD6-like14-2	YC46-0J	31.0353	UBC	YC46-0J	23.8339	7.20137	0.00679474
BnERD6-like14-2	YC46-0J	31.2319	UBC	YC46-0J	23.8339	7.398	0.00592897
BnERD6-like14-2	YC24-30J	26.8552	UBC	YC24-30J	25.9577	0.897431	0.536842
BnERD6-like14-2	YC24-30J	26.8099	UBC	YC24-30J	25.9577	0.852123	0.553969
BnERD6-like14-2	YC24-30J	26.8819	UBC	YC24-30J	25.9577	0.924216	0.526967
BnERD6-like14-2	YC46-30J	28.0083	UBC	YC46-30J	25.0693	2.93897	0.130401
BnERD6-like14-2	YC46-30J	27.9605	UBC	YC46-30J	25.0693	2.89121	0.134791
BnERD6-like14-2	YC46-30J	27.7367	UBC	YC46-30J	25.0693	2.66736	0.157415
BnERD6-like14-2	YC24-Le	35.0532	UBC	YC24-Le	24.725	10.3282	0.000777862
BnERD6-like14-2	YC24-Le	34.7043	UBC	YC24-Le	24.725	9.97935	0.000990639
BnERD6-like14-2	YC46-Le	36.5288	UBC	YC46-Le	24.4181	12.1106	0.000226117
BnERD6-like14-2	YC46-Le	38.7303	UBC	YC46-Le	24.4181	14.3122	4.91601e-05
BnERD6-like14-2	YC24-F	29.2045	UBC	YC24-F	23.3761	5.82846	0.0175978
BnERD6-like14-2	YC24-F	29.1679	UBC	YC24-F	23.3761	5.79188	0.0180498
BnERD6-like14-2	YC24-F	29.1851	UBC	YC24-F	23.3761	5.80903	0.0178364
BnERD6-like14-2	YC46-F	31.7437	UBC	YC46-F	23.2998	8.44393	0.0028716
BnERD6-like14-2	YC46-F	31.3449	UBC	YC46-F	23.2998	8.04513	0.00378595
BnERD6-like14-2	YC24-ZL	30.3737	UBC	YC24-ZL	23.2339	7.13979	0.00709104
BnERD6-like14-2	YC24-ZL	30.3982	UBC	YC24-ZL	23.2339	7.16428	0.00697166
BnERD6-like14-2	YC46-ZL	30.6037	UBC	YC46-ZL	24.1069	6.49673	0.0110736
BnERD6-like14-2	YC46-ZL	30.4903	UBC	YC46-ZL	24.1069	6.38334	0.0119791
BnERD6-like14-2	YC24-7S	30.473	UBC	YC24-7S	24.813	5.65992	0.0197785
BnERD6-like14-2	YC24-7S	30.543	UBC	YC24-7S	24.813	5.72998	0.0188411
BnERD6-like14-2	YC46-7S	30.1388	UBC	YC46-7S	24.7637	5.37511	0.0240951
BnERD6-like14-2	YC46-7S	30.3814	UBC	YC46-7S	24.7637	5.61769	0.020366
BnERD6-like14-2	YC46-7S	30.3872	UBC	YC46-7S	24.7637	5.62356	0.0202834
BnERD6-like14-2	YC24-7P	31.8521	UBC	YC24-7P	23.7345	8.11761	0.00360043
BnERD6-like14-2	YC24-7P	32.2068	UBC	YC24-7P	23.7345	8.47232	0.00281565
BnERD6-like14-2	YC46-7P	31.9977	UBC	YC46-7P	24.64	7.35775	0.00609671
BnERD6-like14-2	YC46-7P	31.8527	UBC	YC46-7P	24.64	7.21274	0.00674136
BnERD6-like14-2	YC46-7P	31.6235	UBC	YC46-7P	24.64	6.98349	0.0079024
BnERD6-like14-2	YC24-14S	25.3235	UBC	YC24-14S	24.9267	0.396796	0.759543
BnERD6-like14-2	YC24-14S	25.286	UBC	YC24-14S	24.9267	0.359366	0.779507
BnERD6-like14-2	YC46-14S	26.0939	UBC	YC46-14S	24.7354	1.35853	0.389979
BnERD6-like14-2	YC46-14S	26.0082	UBC	YC46-14S	24.7354	1.27285	0.413843
BnERD6-like14-2	YC46-14S	26.0436	UBC	YC46-14S	24.7354	1.30819	0.403828
BnERD6-like14-2	YC24-14P	29.0548	UBC	YC24-14P	25.9376	3.11717	0.115249
BnERD6-like14-2	YC24-14P	29.1764	UBC	YC24-14P	25.9376	3.2388	0.105932
BnERD6-like14-2	YC24-14P	29.042	UBC	YC24-14P	25.9376	3.10437	0.116276
BnERD6-like14-2	YC46-14P	29.019	UBC	YC46-14P	25.1383	3.88065	0.0678902
BnERD6-like14-2	YC46-14P	28.9924	UBC	YC46-14P	25.1383	3.85412	0.0691504
BnERD6-like14-2	YC46-14P	29.1326	UBC	YC46-14P	25.1383	3.9943	0.0627472
BnERD6-like14-2	YC24-21S	27.0392	UBC	YC24-21S	24.8073	2.23189	0.212879
BnERD6-like14-2	YC24-21S	27.011	UBC	YC24-21S	24.8073	2.20369	0.217082
BnERD6-like14-2	YC24-21S	26.985	UBC	YC24-21S	24.8073	2.17763	0.221039
BnERD6-like14-2	YC46-21S	25.3937	UBC	YC46-21S	23.4964	1.8973	0.268446
BnERD6-like14-2	YC46-21S	25.225	UBC	YC46-21S	23.4964	1.72857	0.301752
BnERD6-like14-2	YC46-21S	25.2865	UBC	YC46-21S	23.4964	1.79008	0.289156
BnERD6-like14-2	YC24-21P	31.993	UBC	YC24-21P	24.8073	7.18565	0.00686917
BnERD6-like14-2	YC24-21P	32.0443	UBC	YC24-21P	24.8073	7.23697	0.0066291
BnERD6-like14-2	YC46-21P	30.2043	UBC	YC46-21P	25.0578	5.14648	0.0282329
BnERD6-like14-2	YC46-21P	30.2418	UBC	YC46-21P	25.0578	5.18401	0.027508
BnERD6-like14-2	YC24-30S	28.2376	UBC	YC24-30S	23.8247	4.41288	0.0469452
BnERD6-like14-2	YC24-30S	28.275	UBC	YC24-30S	23.8247	4.45022	0.0457456
BnERD6-like14-2	YC46-30S	26.3376	UBC	YC46-30S	23.934	2.40362	0.188989
BnERD6-like14-2	YC46-30S	26.4334	UBC	YC46-30S	23.934	2.49947	0.176842
BnERD6-like14-2	YC46-30S	26.4631	UBC	YC46-30S	23.934	2.5291	0.173246
BnERD6-like14-2	YC24-30P	32.7598	UBC	YC24-30P	24.5508	8.20909	0.00337924
BnERD6-like14-2	YC24-30P	32.2175	UBC	YC24-30P	24.5508	7.66676	0.00492125
BnERD6-like14-2	YC46-30P	34.7586	UBC	YC46-30P	24.9874	9.77122	0.00114438
BnERD6-like14-2	YC46-30P	35.21	UBC	YC46-30P	24.9874	10.2226	0.000836923
BnERD6-like14-2	YC24-40S	30.322	UBC	YC24-40S	25.7489	4.57312	0.04201
BnERD6-like14-2	YC24-40S	30.1717	UBC	YC24-40S	25.7489	4.42279	0.0466237
BnERD6-like14-2	YC24-40S	30.3305	UBC	YC24-40S	25.7489	4.58156	0.041765
BnERD6-like14-2	YC46-40S	29.8421	UBC	YC46-40S	25.008	4.8341	0.0350583
BnERD6-like14-2	YC46-40S	29.8429	UBC	YC46-40S	25.008	4.8349	0.0350388
BnERD6-like14-2	YC24-40P	34.6447	UBC	YC24-40P	26.2896	8.35518	0.00305379
BnERD6-like14-2	YC24-40P	34.9367	UBC	YC24-40P	26.2896	8.64718	0.00249424
BnERD6-like14-2	YC46-40P	35.5295	UBC	YC46-40P	24.8053	10.7241	0.000591168
BnERD6-like14-2	YC46-40P	35.3295	UBC	YC46-40P	24.8053	10.5242	0.00067907
BnERD6-like5-4	YC24-0J	29.0355	UBC	YC24-0J	25.0275	4.00806	0.0621517
BnERD6-like5-4	YC24-0J	28.8487	UBC	YC24-0J	25.0275	3.82121	0.0707458
BnERD6-like5-4	YC24-0J	28.6312	UBC	YC24-0J	25.0275	3.60373	0.0822565
BnERD6-like5-4	YC46-0J	30.6024	UBC	YC46-0J	23.8339	6.76841	0.00917288
BnERD6-like5-4	YC46-0J	30.5191	UBC	YC46-0J	23.8339	6.68515	0.00971783
BnERD6-like5-4	YC46-0J	30.5792	UBC	YC46-0J	23.8339	6.74522	0.00932151
BnERD6-like5-4	YC24-30J	28.147	UBC	YC24-30J	25.9577	2.18929	0.21926
BnERD6-like5-4	YC24-30J	28.1366	UBC	YC24-30J	25.9577	2.17883	0.220855
BnERD6-like5-4	YC46-30J	28.3267	UBC	YC46-30J	25.0693	3.25739	0.104575
BnERD6-like5-4	YC46-30J	28.4708	UBC	YC46-30J	25.0693	3.40148	0.0946351
BnERD6-like5-4	YC24-Le	27.0254	UBC	YC24-Le	24.725	2.30041	0.203005
BnERD6-like5-4	YC24-Le	27.0598	UBC	YC24-Le	24.725	2.3348	0.198224
BnERD6-like5-4	YC24-Le	26.9877	UBC	YC24-Le	24.725	2.2627	0.208381
BnERD6-like5-4	YC46-Le	26.5057	UBC	YC46-Le	24.4181	2.08757	0.235277
BnERD6-like5-4	YC46-Le	26.4088	UBC	YC46-Le	24.4181	1.9907	0.251617
BnERD6-like5-4	YC24-F	27.229	UBC	YC24-F	23.3761	3.85298	0.0692049
BnERD6-like5-4	YC24-F	27.2016	UBC	YC24-F	23.3761	3.82551	0.0705354
BnERD6-like5-4	YC24-F	27.0362	UBC	YC24-F	23.3761	3.6601	0.0791045
BnERD6-like5-4	YC46-F	27.264	UBC	YC46-F	23.2998	3.96416	0.0640719
BnERD6-like5-4	YC46-F	27.6975	UBC	YC46-F	23.2998	4.39774	0.0474405
BnERD6-like5-4	YC24-ZL	28.1387	UBC	YC24-ZL	23.2339	4.90477	0.0333824
BnERD6-like5-4	YC24-ZL	28.2086	UBC	YC24-ZL	23.2339	4.97471	0.0318026
BnERD6-like5-4	YC46-ZL	27.6987	UBC	YC46-ZL	24.1069	3.59179	0.0829396
BnERD6-like5-4	YC46-ZL	27.8956	UBC	YC46-ZL	24.1069	3.78864	0.0723611
BnERD6-like5-4	YC24-7S	32.3436	UBC	YC24-7S	24.813	7.53058	0.00540839
BnERD6-like5-4	YC24-7S	32.4548	UBC	YC24-7S	24.813	7.64179	0.00500716
BnERD6-like5-4	YC24-7S	32.2379	UBC	YC24-7S	24.813	7.42483	0.00581972
BnERD6-like5-4	YC46-7S	31.1007	UBC	YC46-7S	24.7637	6.33703	0.0123699
BnERD6-like5-4	YC46-7S	30.9536	UBC	YC46-7S	24.7637	6.18992	0.0136978
BnERD6-like5-4	YC24-7P	32.2976	UBC	YC24-7P	23.7345	8.56307	0.00264399
BnERD6-like5-4	YC24-7P	32.2606	UBC	YC24-7P	23.7345	8.52611	0.0027126
BnERD6-like5-4	YC46-7P	31.2261	UBC	YC46-7P	24.64	6.58613	0.0104082
BnERD6-like5-4	YC46-7P	31.0424	UBC	YC46-7P	24.64	6.40246	0.0118213
BnERD6-like5-4	YC46-7P	31.2806	UBC	YC46-7P	24.64	6.64067	0.0100221
BnERD6-like5-4	YC24-14S	33.3972	UBC	YC24-14S	24.9267	8.47057	0.00281906
BnERD6-like5-4	YC24-14S	33.2186	UBC	YC24-14S	24.9267	8.29196	0.0031906
BnERD6-like5-4	YC46-14S	31.7429	UBC	YC46-14S	24.7354	7.00748	0.00777212
BnERD6-like5-4	YC46-14S	31.9067	UBC	YC46-14S	24.7354	7.17136	0.00693752
BnERD6-like5-4	YC24-14P	31.5892	UBC	YC24-14P	25.9376	5.65158	0.0198932
BnERD6-like5-4	YC24-14P	31.8416	UBC	YC24-14P	25.9376	5.90399	0.0167002
BnERD6-like5-4	YC24-14P	32.1145	UBC	YC24-14P	25.9376	6.17694	0.0138215
BnERD6-like5-4	YC46-14P	30.5245	UBC	YC46-14P	25.1383	5.38615	0.0239115
BnERD6-like5-4	YC46-14P	30.5436	UBC	YC46-14P	25.1383	5.40527	0.0235968
BnERD6-like5-4	YC46-14P	30.7757	UBC	YC46-14P	25.1383	5.63743	0.0200893
BnERD6-like5-4	YC24-21S	33.243	UBC	YC24-21S	24.8073	8.43571	0.00288801
BnERD6-like5-4	YC24-21S	33.1352	UBC	YC24-21S	24.8073	8.32783	0.00311225
BnERD6-like5-4	YC46-21S	31.663	UBC	YC46-21S	23.4964	8.16651	0.00348045
BnERD6-like5-4	YC46-21S	32.0769	UBC	YC46-21S	23.4964	8.58049	0.00261225
BnERD6-like5-4	YC24-21P	31.8942	UBC	YC24-21P	24.8073	7.08687	0.00735596
BnERD6-like5-4	YC24-21P	32.003	UBC	YC24-21P	24.8073	7.19569	0.00682151
BnERD6-like5-4	YC46-21P	30.1527	UBC	YC46-21P	25.0578	5.09482	0.0292621
BnERD6-like5-4	YC46-21P	30.1858	UBC	YC46-21P	25.0578	5.12792	0.0285983
BnERD6-like5-4	YC24-30S	32.2228	UBC	YC24-30S	23.8247	8.39803	0.00296443
BnERD6-like5-4	YC24-30S	32.0811	UBC	YC24-30S	23.8247	8.25638	0.00327025
BnERD6-like5-4	YC46-30S	30.167	UBC	YC46-30S	23.934	6.23309	0.013294
BnERD6-like5-4	YC46-30S	30.3728	UBC	YC46-30S	23.934	6.43881	0.0115273
BnERD6-like5-4	YC24-30P	28.7887	UBC	YC24-30P	24.5508	4.23796	0.0529965
BnERD6-like5-4	YC24-30P	28.5612	UBC	YC24-30P	24.5508	4.01044	0.0620493
BnERD6-like5-4	YC46-30P	30.1425	UBC	YC46-30P	24.9874	5.15515	0.0280636
BnERD6-like5-4	YC46-30P	29.7698	UBC	YC46-30P	24.9874	4.78242	0.0363369
BnERD6-like5-4	YC46-30P	29.9296	UBC	YC46-30P	24.9874	4.94228	0.0325257
BnERD6-like5-4	YC24-40S	31.9495	UBC	YC24-40S	25.7489	6.20064	0.0135964
BnERD6-like5-4	YC24-40S	32.1905	UBC	YC24-40S	25.7489	6.44158	0.0115052
BnERD6-like5-4	YC46-40S	32.3821	UBC	YC46-40S	25.008	7.37414	0.00602784
BnERD6-like5-4	YC46-40S	32.8556	UBC	YC46-40S	25.008	7.84759	0.00434151
BnERD6-like5-4	YC24-40P	29.2508	UBC	YC24-40P	26.2896	2.9612	0.128407
BnERD6-like5-4	YC24-40P	29.4137	UBC	YC24-40P	26.2896	3.12412	0.114695
BnERD6-like5-4	YC24-40P	29.6213	UBC	YC24-40P	26.2896	3.33176	0.0993207
BnERD6-like5-4	YC46-40P	29.7189	UBC	YC46-40P	24.8053	4.9136	0.0331786
BnERD6-like5-4	YC46-40P	29.574	UBC	YC46-40P	24.8053	4.76868	0.0366846
BnERD6-like5-4	YC46-40P	29.4914	UBC	YC46-40P	24.8053	4.68613	0.0388449
BnINT2-1	YC24-0J	29.1281	UBC	YC24-0J	24.6645	4.4636	0.0453232
BnINT2-1	YC24-0J	29.7035	UBC	YC24-0J	24.6645	5.03898	0.0304169
BnINT2-1	YC46-0J	32.2475	UBC	YC46-0J	25.3414	6.90615	0.00833763
BnINT2-1	YC46-0J	32.0286	UBC	YC46-0J	25.3414	6.68718	0.00970417
BnINT2-1	YC46-0J	32.2371	UBC	YC46-0J	25.3414	6.89573	0.00839802
BnINT2-1	YC24-30J	27.8847	UBC	YC24-30J	26.2747	1.60997	0.327605
BnINT2-1	YC24-30J	27.5751	UBC	YC24-30J	26.2747	1.30042	0.406008
BnINT2-1	YC46-30J	27.7845	UBC	YC46-30J	26.5589	1.22552	0.427642
BnINT2-1	YC46-30J	27.6348	UBC	YC46-30J	26.5589	1.0759	0.474375
BnINT2-1	YC24-Le	29.6516	UBC	YC24-Le	25.2341	4.41742	0.0467976
BnINT2-1	YC24-Le	29.3713	UBC	YC24-Le	25.2341	4.13719	0.0568305
BnINT2-1	YC24-Le	29.6404	UBC	YC24-Le	25.2341	4.40622	0.0471623
BnINT2-1	YC46-Le	29.5577	UBC	YC46-Le	25.3838	4.17383	0.0554055
BnINT2-1	YC46-Le	29.8142	UBC	YC46-Le	25.3838	4.43038	0.0463793
BnINT2-1	YC24-F	26.2464	UBC	YC24-F	24.2061	2.04031	0.243112
BnINT2-1	YC24-F	26.5504	UBC	YC24-F	24.2061	2.34431	0.196921
BnINT2-1	YC24-F	26.582	UBC	YC24-F	24.2061	2.37595	0.19265
BnINT2-1	YC46-F	32.1099	UBC	YC46-F	24.3007	7.80928	0.00445833
BnINT2-1	YC46-F	32.5378	UBC	YC46-F	24.3007	8.23712	0.0033142
BnINT2-1	YC24-ZL	31.0139	UBC	YC24-ZL	24.1234	6.89051	0.00842847
BnINT2-1	YC24-ZL	30.6656	UBC	YC24-ZL	24.1234	6.54223	0.0107298
BnINT2-1	YC46-ZL	30.2432	UBC	YC46-ZL	23.1354	7.10777	0.00725015
BnINT2-1	YC46-ZL	31.5254	UBC	YC46-ZL	23.1354	8.38997	0.00298103
BnINT2-1	YC24-7S	31.6504	UBC	YC24-7S	26.6369	5.01355	0.030958
BnINT2-1	YC24-7S	31.88	UBC	YC24-7S	26.6369	5.24312	0.0264036
BnINT2-1	YC24-7S	31.3456	UBC	YC24-7S	26.6369	4.70879	0.0382396
BnINT2-1	YC46-7S	33.6375	UBC	YC46-7S	26.1805	7.45702	0.00569133
BnINT2-1	YC46-7S	34.3333	UBC	YC46-7S	26.1805	8.15288	0.0035135
BnINT2-1	YC24-7P	29.5335	UBC	YC24-7P	24.7932	4.74031	0.0374132
BnINT2-1	YC24-7P	29.4336	UBC	YC24-7P	24.7932	4.64034	0.0400976
BnINT2-1	YC24-7P	29.9897	UBC	YC24-7P	24.7932	5.19645	0.0272718
BnINT2-1	YC46-7P	28.5848	UBC	YC46-7P	25.6509	2.93386	0.130864
BnINT2-1	YC46-7P	28.7273	UBC	YC46-7P	25.6509	3.07638	0.118554
BnINT2-1	YC46-7P	28.5121	UBC	YC46-7P	25.6509	2.86119	0.137624
BnINT2-1	YC24-14S	31.1703	UBC	YC24-14S	24.73	6.44032	0.0115152
BnINT2-1	YC24-14S	31.0513	UBC	YC24-14S	24.73	6.32132	0.0125052
BnINT2-1	YC46-14S	31.8511	UBC	YC46-14S	24.9711	6.88003	0.00848995
BnINT2-1	YC46-14S	32.0616	UBC	YC46-14S	24.9711	7.09049	0.00733751
BnINT2-1	YC24-14P	30.1226	UBC	YC24-14P	25.1436	4.97899	0.0317084
BnINT2-1	YC24-14P	30.2651	UBC	YC24-14P	25.1436	5.12149	0.0287262
BnINT2-1	YC46-14P	32.12	UBC	YC46-14P	25.8123	6.30776	0.0126234
BnINT2-1	YC46-14P	32.1005	UBC	YC46-14P	25.8123	6.28826	0.0127951
BnINT2-1	YC46-14P	32.0324	UBC	YC46-14P	25.8123	6.22013	0.0134138
BnINT2-1	YC24-21S	0	UBC	YC24-21S	28.1807	-28.1807	3.04264e+08
BnINT2-1	YC24-21S	0	UBC	YC24-21S	28.1807	-28.1807	3.04264e+08
BnINT2-1	YC24-21S	0	UBC	YC24-21S	28.1807	-28.1807	3.04264e+08
BnINT2-1	YC46-21S	31.9936	UBC	YC46-21S	24.7909	7.20271	0.00678843
BnINT2-1	YC46-21S	32.3444	UBC	YC46-21S	24.7909	7.55351	0.00532314
BnINT2-1	YC46-21S	32.6059	UBC	YC46-21S	24.7909	7.81493	0.00444091
BnINT2-1	YC24-21P	32.161	UBC	YC24-21P	28.1246	4.03635	0.0609449
BnINT2-1	YC24-21P	32.1835	UBC	YC24-21P	28.1246	4.05884	0.0600023
BnINT2-1	YC46-21P	31.486	UBC	YC46-21P	25.7522	5.73378	0.0187914
BnINT2-1	YC46-21P	30.5635	UBC	YC46-21P	25.7522	4.81121	0.0356189
BnINT2-1	YC24-30S	33.5355	UBC	YC24-30S	24.1991	9.33637	0.00154694
BnINT2-1	YC24-30S	33.4308	UBC	YC24-30S	24.1991	9.23173	0.00166331
BnINT2-1	YC46-30S	32.7279	UBC	YC46-30S	23.4626	9.26526	0.00162509
BnINT2-1	YC46-30S	33.0881	UBC	YC46-30S	23.4626	9.62553	0.00126598
BnINT2-1	YC24-30P	26.8885	UBC	YC24-30P	26.0567	0.831789	0.561832
BnINT2-1	YC24-30P	26.661	UBC	YC24-30P	26.0567	0.604303	0.657789
BnINT2-1	YC46-30P	28.157	UBC	YC46-30P	24.5332	3.62381	0.0811192
BnINT2-1	YC46-30P	27.8646	UBC	YC46-30P	24.5332	3.33145	0.0993422
BnINT2-1	YC24-40S	28.613	UBC	YC24-40S	26.825	1.78799	0.289576
BnINT2-1	YC24-40S	28.3534	UBC	YC24-40S	26.825	1.52832	0.346681
BnINT2-1	YC46-40S	31.6726	UBC	YC46-40S	26.8314	4.84121	0.0348859
BnINT2-1	YC46-40S	31.4769	UBC	YC46-40S	26.8314	4.64548	0.0399549
BnINT2-1	YC24-40P	30.022	UBC	YC24-40P	28.1173	1.90469	0.267073
BnINT2-1	YC24-40P	30.1347	UBC	YC24-40P	28.1173	2.0174	0.247003
BnINT2-1	YC46-40P	28.9546	UBC	YC46-40P	26.67	2.28459	0.205243
BnINT2-1	YC46-40P	28.617	UBC	YC46-40P	26.67	1.947	0.259354
BnINT2-2	YC24-0J	28.3673	UBC	YC24-0J	24.6645	3.70282	0.0767963
BnINT2-2	YC24-0J	28.4776	UBC	YC24-0J	24.6645	3.81306	0.0711465
BnINT2-2	YC46-0J	28.5795	UBC	YC46-0J	25.3414	3.23812	0.105981
BnINT2-2	YC46-0J	28.6654	UBC	YC46-0J	25.3414	3.32407	0.0998514
BnINT2-2	YC24-30J	26.3679	UBC	YC24-30J	26.2747	0.0931258	0.937489
BnINT2-2	YC24-30J	26.2745	UBC	YC24-30J	26.2747	-0.000256061	1.00018
BnINT2-2	YC46-30J	27.5739	UBC	YC46-30J	26.5589	1.01491	0.494858
BnINT2-2	YC46-30J	26.5457	UBC	YC46-30J	26.5589	-0.0132199	1.00921
BnINT2-2	YC24-Le	26.2246	UBC	YC24-Le	25.2341	0.990447	0.503322
BnINT2-2	YC24-Le	26.4417	UBC	YC24-Le	25.2341	1.20756	0.433
BnINT2-2	YC46-Le	26.6054	UBC	YC46-Le	25.3838	1.22159	0.428811
BnINT2-2	YC46-Le	26.7762	UBC	YC46-Le	25.3838	1.39231	0.380953
BnINT2-2	YC46-Le	26.5309	UBC	YC46-Le	25.3838	1.14708	0.451539
BnINT2-2	YC24-F	28.0556	UBC	YC24-F	24.2061	3.84952	0.0693711
BnINT2-2	YC24-F	28.3485	UBC	YC24-F	24.2061	4.1424	0.0566257
BnINT2-2	YC24-F	28.034	UBC	YC24-F	24.2061	3.82793	0.070417
BnINT2-2	YC46-F	28.0569	UBC	YC46-F	24.3007	3.75627	0.0740032
BnINT2-2	YC46-F	28.1956	UBC	YC46-F	24.3007	3.89496	0.0672204
BnINT2-2	YC24-ZL	29.7882	UBC	YC24-ZL	24.1234	5.66482	0.0197114
BnINT2-2	YC24-ZL	29.7102	UBC	YC24-ZL	24.1234	5.58679	0.0208069
BnINT2-2	YC46-ZL	28.5887	UBC	YC46-ZL	23.1354	5.45326	0.0228247
BnINT2-2	YC46-ZL	28.7688	UBC	YC46-ZL	23.1354	5.63337	0.0201458
BnINT2-2	YC46-ZL	28.6426	UBC	YC46-ZL	23.1354	5.50722	0.0219868
BnINT2-2	YC24-7S	33.2039	UBC	YC24-7S	26.6369	6.56706	0.0105467
BnINT2-2	YC24-7S	33.4032	UBC	YC24-7S	26.6369	6.76633	0.00918614
BnINT2-2	YC24-7S	33.0212	UBC	YC24-7S	26.6369	6.38437	0.0119705
BnINT2-2	YC46-7S	32.7457	UBC	YC46-7S	26.1805	6.56522	0.0105602
BnINT2-2	YC46-7S	32.2723	UBC	YC46-7S	26.1805	6.09182	0.0146615
BnINT2-2	YC24-7P	28.7587	UBC	YC24-7P	24.7932	3.96551	0.0640122
BnINT2-2	YC24-7P	28.7469	UBC	YC24-7P	24.7932	3.95368	0.0645391
BnINT2-2	YC46-7P	27.9023	UBC	YC46-7P	25.6509	2.25132	0.210031
BnINT2-2	YC46-7P	28.1042	UBC	YC46-7P	25.6509	2.45321	0.182604
BnINT2-2	YC46-7P	27.9826	UBC	YC46-7P	25.6509	2.33166	0.198656
BnINT2-2	YC24-14S	32.486	UBC	YC24-14S	24.73	7.75604	0.00462592
BnINT2-2	YC24-14S	32.1837	UBC	YC24-14S	24.73	7.45377	0.00570417
BnINT2-2	YC46-14S	30.7806	UBC	YC46-14S	24.9711	5.80947	0.0178309
BnINT2-2	YC46-14S	30.7538	UBC	YC46-14S	24.9711	5.78276	0.0181641
BnINT2-2	YC46-14S	30.8932	UBC	YC46-14S	24.9711	5.92214	0.0164914
BnINT2-2	YC24-14P	30.2513	UBC	YC24-14P	25.1436	5.10777	0.0290007
BnINT2-2	YC24-14P	29.98	UBC	YC24-14P	25.1436	4.83645	0.0350014
BnINT2-2	YC24-14P	30.0637	UBC	YC24-14P	25.1436	4.92015	0.0330284
BnINT2-2	YC46-14P	30.546	UBC	YC46-14P	25.8123	4.73372	0.0375845
BnINT2-2	YC46-14P	30.8086	UBC	YC46-14P	25.8123	4.99637	0.0313288
BnINT2-2	YC24-21S	36.2035	UBC	YC24-21S	28.1807	8.02273	0.0038452
BnINT2-2	YC24-21S	36.196	UBC	YC24-21S	28.1807	8.01527	0.00386512
BnINT2-2	YC46-21S	31.6261	UBC	YC46-21S	24.7909	6.83518	0.00875799
BnINT2-2	YC46-21S	31.7947	UBC	YC46-21S	24.7909	7.00377	0.00779211
BnINT2-2	YC24-21P	31.7349	UBC	YC24-21P	28.1246	3.61032	0.0818812
BnINT2-2	YC24-21P	32.4534	UBC	YC24-21P	28.1246	4.32878	0.049763
BnINT2-2	YC24-21P	32.1167	UBC	YC24-21P	28.1246	3.99206	0.0628451
BnINT2-2	YC46-21P	28.1603	UBC	YC46-21P	25.7522	2.40807	0.188408
BnINT2-2	YC46-21P	27.8107	UBC	YC46-21P	25.7522	2.05844	0.240076
BnINT2-2	YC24-30S	34.9785	UBC	YC24-30S	24.1991	10.7794	0.000568961
BnINT2-2	YC24-30S	35.3402	UBC	YC24-30S	24.1991	11.1411	0.000442782
BnINT2-2	YC46-30S	30.563	UBC	YC46-30S	23.4626	7.1004	0.00728728
BnINT2-2	YC46-30S	30.7702	UBC	YC46-30S	23.4626	7.30759	0.00631243
BnINT2-2	YC46-30S	30.6034	UBC	YC46-30S	23.4626	7.14076	0.00708628
BnINT2-2	YC24-30P	26.3466	UBC	YC24-30P	26.0567	0.289893	0.817963
BnINT2-2	YC24-30P	26.5611	UBC	YC24-30P	26.0567	0.504439	0.704934
BnINT2-2	YC46-30P	26.4642	UBC	YC46-30P	24.5332	1.931	0.262247
BnINT2-2	YC46-30P	26.4585	UBC	YC46-30P	24.5332	1.92533	0.263281
BnINT2-2	YC24-40S	28.2553	UBC	YC24-40S	26.825	1.43029	0.371055
BnINT2-2	YC24-40S	28.3164	UBC	YC24-40S	26.825	1.49136	0.355676
BnINT2-2	YC46-40S	30.7333	UBC	YC46-40S	26.8314	3.9019	0.0668976
BnINT2-2	YC46-40S	30.7071	UBC	YC46-40S	26.8314	3.87569	0.068124
BnINT2-2	YC24-40P	27.3907	UBC	YC24-40P	28.1173	-0.726561	1.65469
BnINT2-2	YC24-40P	27.1325	UBC	YC24-40P	28.1173	-0.984769	1.979
BnINT2-2	YC24-40P	27.2337	UBC	YC24-40P	28.1173	-0.883608	1.84498
BnINT2-2	YC46-40P	28.3894	UBC	YC46-40P	26.67	1.71941	0.303674
BnINT2-2	YC46-40P	28.7647	UBC	YC46-40P	26.67	2.09473	0.234112
BnINT2-2	YC46-40P	28.5668	UBC	YC46-40P	26.67	1.89675	0.268549
BnpGlcT1-1	YC24-0J	29.9086	UBC	YC24-0J	24.6645	5.24408	0.026386
BnpGlcT1-1	YC24-0J	30.047	UBC	YC24-0J	24.6645	5.38249	0.0239722
BnpGlcT1-1	YC46-0J	29.6068	UBC	YC46-0J	25.3414	4.26542	0.0519971
BnpGlcT1-1	YC46-0J	29.2455	UBC	YC46-0J	25.3414	3.90412	0.0667949
BnpGlcT1-1	YC24-30J	31.4855	UBC	YC24-30J	26.2747	5.21081	0.0270015
BnpGlcT1-1	YC24-30J	31.9145	UBC	YC24-30J	26.2747	5.63977	0.0200567
BnpGlcT1-1	YC46-30J	30.4199	UBC	YC46-30J	26.5589	3.86095	0.0688235
BnpGlcT1-1	YC46-30J	31.0166	UBC	YC46-30J	26.5589	4.4577	0.0455092
BnpGlcT1-1	YC24-Le	31.3686	UBC	YC24-Le	25.2341	6.13443	0.0142349
BnpGlcT1-1	YC24-Le	31.5811	UBC	YC24-Le	25.2341	6.34691	0.0122854
BnpGlcT1-1	YC46-Le	30.5044	UBC	YC46-Le	25.3838	5.12057	0.0287446
BnpGlcT1-1	YC46-Le	30.8142	UBC	YC46-Le	25.3838	5.43033	0.0231903
BnpGlcT1-1	YC24-F	29.663	UBC	YC24-F	24.2061	5.45688	0.0227674
BnpGlcT1-1	YC24-F	29.4957	UBC	YC24-F	24.2061	5.28962	0.0255662
BnpGlcT1-1	YC46-F	29.3293	UBC	YC46-F	24.3007	5.02866	0.0306353
BnpGlcT1-1	YC46-F	29.335	UBC	YC46-F	24.3007	5.03431	0.0305156
BnpGlcT1-1	YC46-F	29.0893	UBC	YC46-F	24.3007	4.78862	0.0361811
BnpGlcT1-1	YC24-ZL	29.2108	UBC	YC24-ZL	24.1234	5.08746	0.0294118
BnpGlcT1-1	YC24-ZL	29.0953	UBC	YC24-ZL	24.1234	4.97198	0.0318629
BnpGlcT1-1	YC24-ZL	28.8296	UBC	YC24-ZL	24.1234	4.7062	0.0383084
BnpGlcT1-1	YC46-ZL	27.2291	UBC	YC46-ZL	23.1354	4.09365	0.0585718
BnpGlcT1-1	YC46-ZL	27.0329	UBC	YC46-ZL	23.1354	3.89752	0.0671011
BnpGlcT1-1	YC24-7S	31.3807	UBC	YC24-7S	26.6369	4.74383	0.0373219
BnpGlcT1-1	YC24-7S	31.8272	UBC	YC24-7S	26.6369	5.19039	0.0273865
BnpGlcT1-1	YC24-7S	31.7038	UBC	YC24-7S	26.6369	5.067	0.029832
BnpGlcT1-1	YC46-7S	29.9522	UBC	YC46-7S	26.1805	3.77176	0.0732129
BnpGlcT1-1	YC46-7S	30.1825	UBC	YC46-7S	26.1805	4.00204	0.0624116
BnpGlcT1-1	YC24-7P	29.002	UBC	YC24-7P	24.7932	4.20876	0.0540802
BnpGlcT1-1	YC24-7P	28.1362	UBC	YC24-7P	24.7932	3.34295	0.0985531
BnpGlcT1-1	YC46-7P	28.2375	UBC	YC46-7P	25.6509	2.5866	0.166478
BnpGlcT1-1	YC46-7P	28.3735	UBC	YC46-7P	25.6509	2.7226	0.151501
BnpGlcT1-1	YC24-14S	29.3544	UBC	YC24-14S	24.73	4.62442	0.0405425
BnpGlcT1-1	YC24-14S	29.3337	UBC	YC24-14S	24.73	4.60376	0.0411274
BnpGlcT1-1	YC24-14S	29.3734	UBC	YC24-14S	24.73	4.64348	0.0400104
BnpGlcT1-1	YC46-14S	30.0339	UBC	YC46-14S	24.9711	5.06285	0.0299178
BnpGlcT1-1	YC46-14S	29.4924	UBC	YC46-14S	24.9711	4.52129	0.0435467
BnpGlcT1-1	YC46-14S	28.9386	UBC	YC46-14S	24.9711	3.9675	0.0639241
BnpGlcT1-1	YC24-14P	30.9688	UBC	YC24-14P	25.1436	5.82519	0.0176378
BnpGlcT1-1	YC24-14P	30.6162	UBC	YC24-14P	25.1436	5.47261	0.0225206
BnpGlcT1-1	YC46-14P	31.3629	UBC	YC46-14P	25.8123	5.55065	0.0213348
BnpGlcT1-1	YC46-14P	31.4544	UBC	YC46-14P	25.8123	5.64211	0.0200242
BnpGlcT1-1	YC46-14P	31.3316	UBC	YC46-14P	25.8123	5.51931	0.0218033
BnpGlcT1-1	YC24-21S	34.9169	UBC	YC24-21S	28.1807	6.73619	0.00938006
BnpGlcT1-1	YC24-21S	35.6374	UBC	YC24-21S	28.1807	7.45669	0.00569262
BnpGlcT1-1	YC46-21S	30.7648	UBC	YC46-21S	24.7909	5.9739	0.0159103
BnpGlcT1-1	YC46-21S	30.6581	UBC	YC46-21S	24.7909	5.86714	0.0171323
BnpGlcT1-1	YC24-21P	33.6927	UBC	YC24-21P	28.1246	5.56807	0.0210786
BnpGlcT1-1	YC24-21P	33.4097	UBC	YC24-21P	28.1246	5.2851	0.0256464
BnpGlcT1-1	YC46-21P	30.0425	UBC	YC46-21P	25.7522	4.29027	0.0511093
BnpGlcT1-1	YC46-21P	29.3972	UBC	YC46-21P	25.7522	3.64491	0.0799415
BnpGlcT1-1	YC24-30S	29.9706	UBC	YC24-30S	24.1991	5.77153	0.0183061
BnpGlcT1-1	YC24-30S	29.6486	UBC	YC24-30S	24.1991	5.44953	0.0228838
BnpGlcT1-1	YC46-30S	26.9652	UBC	YC46-30S	23.4626	3.50261	0.0882287
BnpGlcT1-1	YC46-30S	26.6113	UBC	YC46-30S	23.4626	3.14872	0.112757
BnpGlcT1-1	YC24-30P	29.3443	UBC	YC24-30P	26.0567	3.28758	0.10241
BnpGlcT1-1	YC24-30P	29.3853	UBC	YC24-30P	26.0567	3.32861	0.0995382
BnpGlcT1-1	YC46-30P	29.4959	UBC	YC46-30P	24.5332	4.96274	0.0320676
BnpGlcT1-1	YC46-30P	29.3823	UBC	YC46-30P	24.5332	4.84911	0.0346955
BnpGlcT1-1	YC46-30P	29.2958	UBC	YC46-30P	24.5332	4.76266	0.036838
BnpGlcT1-1	YC24-40S	29.387	UBC	YC24-40S	26.825	2.562	0.16934
BnpGlcT1-1	YC24-40S	29.3955	UBC	YC24-40S	26.825	2.57046	0.16835
BnpGlcT1-1	YC46-40S	28.1889	UBC	YC46-40S	26.8314	1.35748	0.390262
BnpGlcT1-1	YC46-40S	28.0647	UBC	YC46-40S	26.8314	1.23323	0.425365
BnpGlcT1-1	YC24-40P	31.2125	UBC	YC24-40P	28.1173	3.09516	0.117021
BnpGlcT1-1	YC24-40P	30.9845	UBC	YC24-40P	28.1173	2.86722	0.137051
BnpGlcT1-1	YC46-40P	31.4559	UBC	YC46-40P	26.67	4.7859	0.0362494
BnpGlcT1-1	YC46-40P	31.8622	UBC	YC46-40P	26.67	5.1922	0.0273521
BnpGlcT1-2	YC24-0J	26.3443	UBC	YC24-0J	24.6645	1.67975	0.312137
BnpGlcT1-2	YC24-0J	26.3285	UBC	YC24-0J	24.6645	1.66396	0.315572
BnpGlcT1-2	YC46-0J	26.6033	UBC	YC46-0J	25.3414	1.26188	0.417
BnpGlcT1-2	YC46-0J	26.584	UBC	YC46-0J	25.3414	1.24259	0.422612
BnpGlcT1-2	YC46-0J	26.5183	UBC	YC46-0J	25.3414	1.17691	0.442298
BnpGlcT1-2	YC24-30J	26.5305	UBC	YC24-30J	26.2747	0.255782	0.837533
BnpGlcT1-2	YC24-30J	26.3292	UBC	YC24-30J	26.2747	0.0545083	0.962923
BnpGlcT1-2	YC46-30J	27.0471	UBC	YC46-30J	26.5589	0.488173	0.712927
BnpGlcT1-2	YC46-30J	27.0287	UBC	YC46-30J	26.5589	0.469754	0.722088
BnpGlcT1-2	YC46-30J	27.1518	UBC	YC46-30J	26.5589	0.592904	0.663007
BnpGlcT1-2	YC24-Le	26.9881	UBC	YC24-Le	25.2341	1.754	0.296479
BnpGlcT1-2	YC24-Le	27.0571	UBC	YC24-Le	25.2341	1.82299	0.282635
BnpGlcT1-2	YC24-Le	27.1369	UBC	YC24-Le	25.2341	1.90271	0.267441
BnpGlcT1-2	YC46-Le	27.283	UBC	YC46-Le	25.3838	1.89917	0.268098
BnpGlcT1-2	YC46-Le	27.1664	UBC	YC46-Le	25.3838	1.78255	0.290669
BnpGlcT1-2	YC24-F	26.441	UBC	YC24-F	24.2061	2.23488	0.212439
BnpGlcT1-2	YC24-F	26.4275	UBC	YC24-F	24.2061	2.22143	0.214428
BnpGlcT1-2	YC24-F	26.5419	UBC	YC24-F	24.2061	2.33575	0.198092
BnpGlcT1-2	YC46-F	26.4718	UBC	YC46-F	24.3007	2.17118	0.222029
BnpGlcT1-2	YC46-F	26.4703	UBC	YC46-F	24.3007	2.16961	0.222271
BnpGlcT1-2	YC46-F	26.5783	UBC	YC46-F	24.3007	2.27762	0.206237
BnpGlcT1-2	YC24-ZL	26.552	UBC	YC24-ZL	24.1234	2.42863	0.185742
BnpGlcT1-2	YC24-ZL	26.5898	UBC	YC24-ZL	24.1234	2.46644	0.180937
BnpGlcT1-2	YC24-ZL	26.6986	UBC	YC24-ZL	24.1234	2.57521	0.167797
BnpGlcT1-2	YC46-ZL	26.1571	UBC	YC46-ZL	23.1354	3.02173	0.123131
BnpGlcT1-2	YC46-ZL	26.0512	UBC	YC46-ZL	23.1354	2.91583	0.13251
BnpGlcT1-2	YC46-ZL	25.9058	UBC	YC46-ZL	23.1354	2.77043	0.14656
BnpGlcT1-2	YC24-7S	28.423	UBC	YC24-7S	26.6369	1.78612	0.289952
BnpGlcT1-2	YC24-7S	28.5977	UBC	YC24-7S	26.6369	1.96083	0.256881
BnpGlcT1-2	YC24-7S	28.3926	UBC	YC24-7S	26.6369	1.75579	0.296112
BnpGlcT1-2	YC46-7S	27.6488	UBC	YC46-7S	26.1805	1.46838	0.361387
BnpGlcT1-2	YC46-7S	27.6178	UBC	YC46-7S	26.1805	1.43733	0.369249
BnpGlcT1-2	YC46-7S	27.3177	UBC	YC46-7S	26.1805	1.13728	0.454615
BnpGlcT1-2	YC24-7P	27.0237	UBC	YC24-7P	24.7932	2.23049	0.213086
BnpGlcT1-2	YC24-7P	27.1475	UBC	YC24-7P	24.7932	2.3543	0.195562
BnpGlcT1-2	YC24-7P	26.8315	UBC	YC24-7P	24.7932	2.03832	0.243448
BnpGlcT1-2	YC46-7P	26.3478	UBC	YC46-7P	25.6509	0.696873	0.616908
BnpGlcT1-2	YC46-7P	26.3944	UBC	YC46-7P	25.6509	0.743488	0.597293
BnpGlcT1-2	YC46-7P	26.4002	UBC	YC46-7P	25.6509	0.749218	0.594926
BnpGlcT1-2	YC24-14S	27.8154	UBC	YC24-14S	24.73	3.08544	0.117812
BnpGlcT1-2	YC24-14S	28.0329	UBC	YC24-14S	24.73	3.30297	0.101323
BnpGlcT1-2	YC24-14S	27.7115	UBC	YC24-14S	24.73	2.98155	0.126609
BnpGlcT1-2	YC46-14S	26.3887	UBC	YC46-14S	24.9711	1.41763	0.374328
BnpGlcT1-2	YC46-14S	26.3728	UBC	YC46-14S	24.9711	1.40171	0.378481
BnpGlcT1-2	YC46-14S	26.6198	UBC	YC46-14S	24.9711	1.64869	0.318929
BnpGlcT1-2	YC24-14P	28.3243	UBC	YC24-14P	25.1436	3.18071	0.110284
BnpGlcT1-2	YC24-14P	28.1556	UBC	YC24-14P	25.1436	3.01202	0.123963
BnpGlcT1-2	YC46-14P	29.2015	UBC	YC46-14P	25.8123	3.38924	0.0954418
BnpGlcT1-2	YC46-14P	29.3635	UBC	YC46-14P	25.8123	3.55127	0.0853022
BnpGlcT1-2	YC46-14P	29.5843	UBC	YC46-14P	25.8123	3.77201	0.0732003
BnpGlcT1-2	YC24-21S	33.2451	UBC	YC24-21S	28.1807	5.06437	0.0298864
BnpGlcT1-2	YC24-21S	32.258	UBC	YC24-21S	28.1807	4.07722	0.0592425
BnpGlcT1-2	YC24-21S	31.2444	UBC	YC24-21S	28.1807	3.06363	0.119606
BnpGlcT1-2	YC46-21S	28.5205	UBC	YC46-21S	24.7909	3.72956	0.075386
BnpGlcT1-2	YC46-21S	28.7527	UBC	YC46-21S	24.7909	3.96173	0.0641801
BnpGlcT1-2	YC46-21S	28.5169	UBC	YC46-21S	24.7909	3.72597	0.0755737
BnpGlcT1-2	YC24-21P	30.6475	UBC	YC24-21P	28.1246	2.52291	0.173992
BnpGlcT1-2	YC24-21P	31.007	UBC	YC24-21P	28.1246	2.88236	0.13562
BnpGlcT1-2	YC46-21P	27.232	UBC	YC46-21P	25.7522	1.47975	0.358552
BnpGlcT1-2	YC46-21P	27.1226	UBC	YC46-21P	25.7522	1.37041	0.386782
BnpGlcT1-2	YC46-21P	27.1796	UBC	YC46-21P	25.7522	1.4274	0.371801
BnpGlcT1-2	YC24-30S	28.3477	UBC	YC24-30S	24.1991	4.14861	0.0563825
BnpGlcT1-2	YC24-30S	28.2995	UBC	YC24-30S	24.1991	4.10043	0.0582971
BnpGlcT1-2	YC46-30S	25.2094	UBC	YC46-30S	23.4626	1.74683	0.297956
BnpGlcT1-2	YC46-30S	25.3066	UBC	YC46-30S	23.4626	1.84397	0.278553
BnpGlcT1-2	YC46-30S	25.3028	UBC	YC46-30S	23.4626	1.84021	0.279282
BnpGlcT1-2	YC24-30P	26.2816	UBC	YC24-30P	26.0567	0.224921	0.855642
BnpGlcT1-2	YC24-30P	26.2994	UBC	YC24-30P	26.0567	0.242762	0.845126
BnpGlcT1-2	YC24-30P	26.2975	UBC	YC24-30P	26.0567	0.24082	0.846264
BnpGlcT1-2	YC46-30P	26.9518	UBC	YC46-30P	24.5332	2.41868	0.187027
BnpGlcT1-2	YC46-30P	26.791	UBC	YC46-30P	24.5332	2.25787	0.20908
BnpGlcT1-2	YC46-30P	26.6933	UBC	YC46-30P	24.5332	2.16013	0.223736
BnpGlcT1-2	YC24-40S	27.864	UBC	YC24-40S	26.825	1.03898	0.486673
BnpGlcT1-2	YC24-40S	27.9174	UBC	YC24-40S	26.825	1.09239	0.468984
BnpGlcT1-2	YC24-40S	27.8335	UBC	YC24-40S	26.825	1.00848	0.497069
BnpGlcT1-2	YC46-40S	26.7358	UBC	YC46-40S	26.8314	-0.0956364	1.06854
BnpGlcT1-2	YC46-40S	26.7265	UBC	YC46-40S	26.8314	-0.104929	1.07544
BnpGlcT1-2	YC24-40P	29.0642	UBC	YC24-40P	28.1173	0.946903	0.518745
BnpGlcT1-2	YC24-40P	28.8136	UBC	YC24-40P	28.1173	0.696279	0.617162
BnpGlcT1-2	YC24-40P	29.0293	UBC	YC24-40P	28.1173	0.911996	0.531449
BnpGlcT1-2	YC46-40P	28.1404	UBC	YC46-40P	26.67	1.47036	0.360892
BnpGlcT1-2	YC46-40P	28.1324	UBC	YC46-40P	26.67	1.46243	0.362882
BnpGlcT1-3	YC24-0J	34.7541	UBC	YC24-0J	24.6645	10.0896	0.000917738
BnpGlcT1-3	YC24-0J	34.9242	UBC	YC24-0J	24.6645	10.2597	0.000815692
BnpGlcT1-3	YC46-0J	28.7464	UBC	YC46-0J	25.3414	3.40502	0.094403
BnpGlcT1-3	YC46-0J	28.6718	UBC	YC46-0J	25.3414	3.33048	0.0994092
BnpGlcT1-3	YC46-0J	28.8946	UBC	YC46-0J	25.3414	3.55327	0.0851842
BnpGlcT1-3	YC24-30J	35.8159	UBC	YC24-30J	26.2747	9.54115	0.00134223
BnpGlcT1-3	YC24-30J	35.1516	UBC	YC24-30J	26.2747	8.87691	0.00212708
BnpGlcT1-3	YC46-30J	29.9199	UBC	YC46-30J	26.5589	3.36092	0.0973332
BnpGlcT1-3	YC46-30J	29.7401	UBC	YC46-30J	26.5589	3.18115	0.11025
BnpGlcT1-3	YC46-30J	29.7969	UBC	YC46-30J	26.5589	3.23793	0.105995
BnpGlcT1-3	YC24-Le	35.8068	UBC	YC24-Le	25.2341	10.5727	0.000656609
BnpGlcT1-3	YC24-Le	36.3104	UBC	YC24-Le	25.2341	11.0763	0.000463129
BnpGlcT1-3	YC46-Le	29.87	UBC	YC46-Le	25.3838	4.48613	0.044621
BnpGlcT1-3	YC46-Le	29.61	UBC	YC46-Le	25.3838	4.22614	0.0534323
BnpGlcT1-3	YC46-Le	30.0526	UBC	YC46-Le	25.3838	4.66875	0.0393156
BnpGlcT1-3	YC24-F	33.9796	UBC	YC24-F	24.2061	9.77347	0.0011426
BnpGlcT1-3	YC24-F	33.9052	UBC	YC24-F	24.2061	9.69911	0.00120303
BnpGlcT1-3	YC46-F	28.1747	UBC	YC46-F	24.3007	3.87404	0.0682019
BnpGlcT1-3	YC46-F	28.018	UBC	YC46-F	24.3007	3.71731	0.076029
BnpGlcT1-3	YC46-F	27.8778	UBC	YC46-F	24.3007	3.57711	0.0837883
BnpGlcT1-3	YC24-ZL	34.9099	UBC	YC24-ZL	24.1234	10.7866	0.000566138
BnpGlcT1-3	YC24-ZL	35.2074	UBC	YC24-ZL	24.1234	11.0841	0.000460637
BnpGlcT1-3	YC46-ZL	27.0216	UBC	YC46-ZL	23.1354	3.88615	0.067632
BnpGlcT1-3	YC46-ZL	26.543	UBC	YC46-ZL	23.1354	3.40763	0.0942326
BnpGlcT1-3	YC46-ZL	26.7762	UBC	YC46-ZL	23.1354	3.64078	0.0801709
BnpGlcT1-3	YC24-7S	35.166	UBC	YC24-7S	26.6369	8.52913	0.00270692
BnpGlcT1-3	YC24-7S	34.2783	UBC	YC24-7S	26.6369	7.64148	0.00500826
BnpGlcT1-3	YC24-7S	34.7851	UBC	YC24-7S	26.6369	8.14822	0.00352487
BnpGlcT1-3	YC46-7S	29.5353	UBC	YC46-7S	26.1805	3.35486	0.0977433
BnpGlcT1-3	YC46-7S	29.3794	UBC	YC46-7S	26.1805	3.19899	0.108895
BnpGlcT1-3	YC24-7P	35.3492	UBC	YC24-7P	24.7932	10.556	0.000664239
BnpGlcT1-3	YC24-7P	35.0907	UBC	YC24-7P	24.7932	10.2974	0.000794622
BnpGlcT1-3	YC46-7P	27.347	UBC	YC46-7P	25.6509	1.69606	0.308627
BnpGlcT1-3	YC46-7P	27.075	UBC	YC46-7P	25.6509	1.42407	0.37266
BnpGlcT1-3	YC46-7P	27.2504	UBC	YC46-7P	25.6509	1.5995	0.329991
BnpGlcT1-3	YC24-14S	36.0196	UBC	YC24-14S	24.73	11.2896	0.000399464
BnpGlcT1-3	YC24-14S	35.8879	UBC	YC24-14S	24.73	11.158	0.000437636
BnpGlcT1-3	YC46-14S	28.7247	UBC	YC46-14S	24.9711	3.75366	0.0741371
BnpGlcT1-3	YC46-14S	28.7616	UBC	YC46-14S	24.9711	3.79053	0.0722663
BnpGlcT1-3	YC46-14S	28.4698	UBC	YC46-14S	24.9711	3.49874	0.0884654
BnpGlcT1-3	YC24-14P	34.8188	UBC	YC24-14P	25.1436	9.67527	0.00122308
BnpGlcT1-3	YC24-14P	35.1514	UBC	YC24-14P	25.1436	10.0079	0.000971252
BnpGlcT1-3	YC46-14P	31.0327	UBC	YC46-14P	25.8123	5.22043	0.0268221
BnpGlcT1-3	YC46-14P	30.9009	UBC	YC46-14P	25.8123	5.08868	0.0293869
BnpGlcT1-3	YC46-14P	30.8768	UBC	YC46-14P	25.8123	5.06452	0.0298832
BnpGlcT1-3	YC24-21S	0	UBC	YC24-21S	28.1807	-28.1807	3.04264e+08
BnpGlcT1-3	YC24-21S	0	UBC	YC24-21S	28.1807	-28.1807	3.04264e+08
BnpGlcT1-3	YC24-21S	0	UBC	YC24-21S	28.1807	-28.1807	3.04264e+08
BnpGlcT1-3	YC46-21S	31.0744	UBC	YC46-21S	24.7909	6.28342	0.0128381
BnpGlcT1-3	YC46-21S	31.0685	UBC	YC46-21S	24.7909	6.27759	0.0128901
BnpGlcT1-3	YC24-21P	0	UBC	YC24-21P	28.1246	-28.1246	2.92655e+08
BnpGlcT1-3	YC24-21P	0	UBC	YC24-21P	28.1246	-28.1246	2.92655e+08
BnpGlcT1-3	YC24-21P	0	UBC	YC24-21P	28.1246	-28.1246	2.92655e+08
BnpGlcT1-3	YC46-21P	29.1112	UBC	YC46-21P	25.7522	3.359	0.0974632
BnpGlcT1-3	YC46-21P	28.9887	UBC	YC46-21P	25.7522	3.23648	0.106102
BnpGlcT1-3	YC46-21P	29.1315	UBC	YC46-21P	25.7522	3.37924	0.0961053
BnpGlcT1-3	YC24-30S	34.7108	UBC	YC24-30S	24.1991	10.5117	0.000684968
BnpGlcT1-3	YC24-30S	35.7595	UBC	YC24-30S	24.1991	11.5604	0.000331121
BnpGlcT1-3	YC46-30S	26.7095	UBC	YC46-30S	23.4626	3.24694	0.105335
BnpGlcT1-3	YC46-30S	26.6362	UBC	YC46-30S	23.4626	3.17357	0.110831
BnpGlcT1-3	YC24-30P	37.6629	UBC	YC24-30P	26.0567	11.6063	0.000320751
BnpGlcT1-3	YC24-30P	37.4246	UBC	YC24-30P	26.0567	11.3679	0.000378372
BnpGlcT1-3	YC46-30P	28.7517	UBC	YC46-30P	24.5332	4.21857	0.0537135
BnpGlcT1-3	YC46-30P	28.9748	UBC	YC46-30P	24.5332	4.44164	0.0460184
BnpGlcT1-3	YC46-30P	28.7117	UBC	YC46-30P	24.5332	4.1785	0.0552263
BnpGlcT1-3	YC24-40S	33.8173	UBC	YC24-40S	26.825	6.99227	0.00785449
BnpGlcT1-3	YC24-40S	34.2326	UBC	YC24-40S	26.825	7.40757	0.00588978
BnpGlcT1-3	YC46-40S	28.3311	UBC	YC46-40S	26.8314	1.49967	0.353633
BnpGlcT1-3	YC46-40S	28.1277	UBC	YC46-40S	26.8314	1.29627	0.407177
BnpGlcT1-3	YC46-40S	28.303	UBC	YC46-40S	26.8314	1.47161	0.360581
BnpGlcT1-3	YC24-40P	37.0822	UBC	YC24-40P	28.1173	8.96495	0.00200116
BnpGlcT1-3	YC24-40P	37.0247	UBC	YC24-40P	28.1173	8.90746	0.00208252
BnpGlcT1-3	YC46-40P	30.6944	UBC	YC46-40P	26.67	4.02442	0.0614512
BnpGlcT1-3	YC46-40P	30.7373	UBC	YC46-40P	26.67	4.06728	0.0596523
BnpGlcT1-3	YC46-40P	30.8507	UBC	YC46-40P	26.67	4.18069	0.0551425
BnpGlcT2-1	YC24-0J	32.3934	UBC	YC24-0J	24.6645	7.72888	0.00471384
BnpGlcT2-1	YC24-0J	34.2637	UBC	YC24-0J	24.6645	9.59922	0.00128928
BnpGlcT2-1	YC24-0J	36.2593	UBC	YC24-0J	24.6645	11.5948	0.000323306
BnpGlcT2-1	YC46-0J	30.9814	UBC	YC46-0J	25.3414	5.63998	0.0200538
BnpGlcT2-1	YC46-0J	31.3719	UBC	YC46-0J	25.3414	6.03055	0.0152976
BnpGlcT2-1	YC24-30J	35.211	UBC	YC24-30J	26.2747	8.93627	0.00204133
BnpGlcT2-1	YC24-30J	33.2555	UBC	YC24-30J	26.2747	6.98075	0.00791742
BnpGlcT2-1	YC46-30J	0	UBC	YC46-30J	26.5589	-26.5589	9.88637e+07
BnpGlcT2-1	YC46-30J	0	UBC	YC46-30J	26.5589	-26.5589	9.88637e+07
BnpGlcT2-1	YC24-Le	36.7351	UBC	YC24-Le	25.2341	11.501	0.000345027
BnpGlcT2-1	YC24-Le	37.1095	UBC	YC24-Le	25.2341	11.8753	0.000266177
BnpGlcT2-1	YC24-Le	36.8744	UBC	YC24-Le	25.2341	11.6403	0.000313278
BnpGlcT2-1	YC46-Le	37.2116	UBC	YC46-Le	25.3838	11.8278	0.0002751
BnpGlcT2-1	YC46-Le	37.0675	UBC	YC46-Le	25.3838	11.6837	0.000303988
BnpGlcT2-1	YC24-F	34.3581	UBC	YC24-F	24.2061	10.152	0.000878921
BnpGlcT2-1	YC24-F	33.9162	UBC	YC24-F	24.2061	9.71009	0.00119391
BnpGlcT2-1	YC46-F	31.3586	UBC	YC46-F	24.3007	7.05799	0.00750471
BnpGlcT2-1	YC46-F	31.4616	UBC	YC46-F	24.3007	7.16094	0.00698781
BnpGlcT2-1	YC46-F	31.4667	UBC	YC46-F	24.3007	7.166	0.00696335
BnpGlcT2-1	YC24-ZL	35.0974	UBC	YC24-ZL	24.1234	10.974	0.000497153
BnpGlcT2-1	YC24-ZL	38.6266	UBC	YC24-ZL	24.1234	14.5032	4.30616e-05
BnpGlcT2-1	YC46-ZL	31.6414	UBC	YC46-ZL	23.1354	8.50603	0.00275061
BnpGlcT2-1	YC46-ZL	31.4508	UBC	YC46-ZL	23.1354	8.31544	0.0031391
BnpGlcT2-1	YC24-7S	38.5172	UBC	YC24-7S	26.6369	11.8803	0.000265258
BnpGlcT2-1	YC24-7S	0	UBC	YC24-7S	26.6369	-26.6369	1.0435e+08
BnpGlcT2-1	YC24-7S	0	UBC	YC24-7S	26.6369	-26.6369	1.0435e+08
BnpGlcT2-1	YC46-7S	36.4297	UBC	YC46-7S	26.1805	10.2492	0.000821641
BnpGlcT2-1	YC46-7S	35.4548	UBC	YC46-7S	26.1805	9.2743	0.00161494
BnpGlcT2-1	YC24-7P	30.9632	UBC	YC24-7P	24.7932	6.16993	0.0138888
BnpGlcT2-1	YC24-7P	30.6419	UBC	YC24-7P	24.7932	5.8487	0.0173527
BnpGlcT2-1	YC46-7P	31.1324	UBC	YC46-7P	25.6509	5.48149	0.0223824
BnpGlcT2-1	YC46-7P	30.8366	UBC	YC46-7P	25.6509	5.1857	0.0274758
BnpGlcT2-1	YC24-14S	33.3579	UBC	YC24-14S	24.73	8.62797	0.00252769
BnpGlcT2-1	YC24-14S	33.2637	UBC	YC24-14S	24.73	8.53369	0.00269838
BnpGlcT2-1	YC24-14S	33.2706	UBC	YC24-14S	24.73	8.54066	0.00268538
BnpGlcT2-1	YC46-14S	31.818	UBC	YC46-14S	24.9711	6.8469	0.00868718
BnpGlcT2-1	YC46-14S	32.2004	UBC	YC46-14S	24.9711	7.2293	0.00666444
BnpGlcT2-1	YC24-14P	32.6465	UBC	YC24-14P	25.1436	7.50294	0.00551301
BnpGlcT2-1	YC24-14P	32.9701	UBC	YC24-14P	25.1436	7.82652	0.00440538
BnpGlcT2-1	YC24-14P	32.7726	UBC	YC24-14P	25.1436	7.62899	0.00505178
BnpGlcT2-1	YC46-14P	34.558	UBC	YC46-14P	25.8123	8.74578	0.00232948
BnpGlcT2-1	YC46-14P	33.7764	UBC	YC46-14P	25.8123	7.96418	0.00400444
BnpGlcT2-1	YC24-21S	0	UBC	YC24-21S	28.1807	-28.1807	3.04264e+08
BnpGlcT2-1	YC24-21S	0	UBC	YC24-21S	28.1807	-28.1807	3.04264e+08
BnpGlcT2-1	YC46-21S	37.8129	UBC	YC46-21S	24.7909	13.022	0.000120224
BnpGlcT2-1	YC46-21S	37.2097	UBC	YC46-21S	24.7909	12.4188	0.00018263
BnpGlcT2-1	YC24-21P	37.0962	UBC	YC24-21P	28.1246	8.97158	0.00199198
BnpGlcT2-1	YC24-21P	37.568	UBC	YC24-21P	28.1246	9.44337	0.00143635
BnpGlcT2-1	YC24-21P	37.507	UBC	YC24-21P	28.1246	9.38239	0.00149837
BnpGlcT2-1	YC46-21P	35.7742	UBC	YC46-21P	25.7522	10.022	0.0009618
BnpGlcT2-1	YC46-21P	34.5339	UBC	YC46-21P	25.7522	8.78164	0.00227228
BnpGlcT2-1	YC24-30S	34.5969	UBC	YC24-30S	24.1991	10.3978	0.000741245
BnpGlcT2-1	YC24-30S	35.5861	UBC	YC24-30S	24.1991	11.387	0.000373394
BnpGlcT2-1	YC46-30S	33.2874	UBC	YC46-30S	23.4626	9.82477	0.00110268
BnpGlcT2-1	YC46-30S	33.0532	UBC	YC46-30S	23.4626	9.59062	0.00129699
BnpGlcT2-1	YC24-30P	32.6033	UBC	YC24-30P	26.0567	6.54664	0.010697
BnpGlcT2-1	YC24-30P	39.2881	UBC	YC24-30P	26.0567	13.2314	0.000103978
BnpGlcT2-1	YC46-30P	30.4749	UBC	YC46-30P	24.5332	5.94175	0.0162688
BnpGlcT2-1	YC46-30P	29.8504	UBC	YC46-30P	24.5332	5.31724	0.0250814
BnpGlcT2-1	YC24-40S	38.8246	UBC	YC24-40S	26.825	11.9996	0.000244209
BnpGlcT2-1	YC24-40S	36.7811	UBC	YC24-40S	26.825	9.95605	0.00100677
BnpGlcT2-1	YC24-40S	0	UBC	YC24-40S	26.825	-26.825	1.18889e+08
BnpGlcT2-1	YC46-40S	30.8344	UBC	YC46-40S	26.8314	4.00298	0.0623712
BnpGlcT2-1	YC46-40S	30.919	UBC	YC46-40S	26.8314	4.08753	0.0588206
BnpGlcT2-1	YC46-40S	30.6127	UBC	YC46-40S	26.8314	3.78125	0.0727331
BnpGlcT2-1	YC24-40P	33.7718	UBC	YC24-40P	28.1173	5.65449	0.0198531
BnpGlcT2-1	YC24-40P	32.8606	UBC	YC24-40P	28.1173	4.74329	0.0373359
BnpGlcT2-1	YC46-40P	29.3509	UBC	YC46-40P	26.67	2.68089	0.155945
BnpGlcT2-1	YC46-40P	29.3162	UBC	YC46-40P	26.67	2.64622	0.159739
BnpGlcT2-2	YC24-0J	32.4322	UBC	YC24-0J	24.6645	7.76774	0.00458856
BnpGlcT2-2	YC24-0J	32.24	UBC	YC24-0J	24.6645	7.57553	0.00524248
BnpGlcT2-2	YC46-0J	27.6074	UBC	YC46-0J	25.3414	2.266	0.207905
BnpGlcT2-2	YC46-0J	27.3206	UBC	YC46-0J	25.3414	1.97924	0.253623
BnpGlcT2-2	YC24-30J	33.2972	UBC	YC24-30J	26.2747	7.02243	0.00769199
BnpGlcT2-2	YC24-30J	33.4005	UBC	YC24-30J	26.2747	7.12577	0.00716026
BnpGlcT2-2	YC46-30J	29.5016	UBC	YC46-30J	26.5589	2.94264	0.13007
BnpGlcT2-2	YC46-30J	29.1294	UBC	YC46-30J	26.5589	2.57044	0.168353
BnpGlcT2-2	YC24-Le	34.3046	UBC	YC24-Le	25.2341	9.07043	0.00186007
BnpGlcT2-2	YC24-Le	34.2747	UBC	YC24-Le	25.2341	9.04053	0.00189902
BnpGlcT2-2	YC46-Le	30.8385	UBC	YC46-Le	25.3838	5.45464	0.0228028
BnpGlcT2-2	YC46-Le	30.3852	UBC	YC46-Le	25.3838	5.00131	0.0312216
BnpGlcT2-2	YC24-F	32.1295	UBC	YC24-F	24.2061	7.92337	0.00411935
BnpGlcT2-2	YC24-F	32.356	UBC	YC24-F	24.2061	8.1499	0.00352076
BnpGlcT2-2	YC46-F	27.0464	UBC	YC46-F	24.3007	2.74571	0.149094
BnpGlcT2-2	YC46-F	27.0954	UBC	YC46-F	24.3007	2.79476	0.14411
BnpGlcT2-2	YC24-ZL	32.8657	UBC	YC24-ZL	24.1234	8.7423	0.0023351
BnpGlcT2-2	YC24-ZL	32.4231	UBC	YC24-ZL	24.1234	8.29978	0.00317334
BnpGlcT2-2	YC24-ZL	32.6644	UBC	YC24-ZL	24.1234	8.54101	0.00268472
BnpGlcT2-2	YC46-ZL	27.7066	UBC	YC46-ZL	23.1354	4.57121	0.0420658
BnpGlcT2-2	YC46-ZL	28.0324	UBC	YC46-ZL	23.1354	4.89697	0.0335634
BnpGlcT2-2	YC24-7S	34.3459	UBC	YC24-7S	26.6369	7.70905	0.00477909
BnpGlcT2-2	YC24-7S	34.3406	UBC	YC24-7S	26.6369	7.7038	0.00479652
BnpGlcT2-2	YC46-7S	29.0407	UBC	YC46-7S	26.1805	2.86024	0.137716
BnpGlcT2-2	YC46-7S	28.7469	UBC	YC46-7S	26.1805	2.56646	0.168818
BnpGlcT2-2	YC24-7P	34.2005	UBC	YC24-7P	24.7932	9.40727	0.00147275
BnpGlcT2-2	YC24-7P	36.634	UBC	YC24-7P	24.7932	11.8408	0.000272631
BnpGlcT2-2	YC46-7P	27.0182	UBC	YC46-7P	25.6509	1.36724	0.387632
BnpGlcT2-2	YC46-7P	26.8174	UBC	YC46-7P	25.6509	1.16648	0.445508
BnpGlcT2-2	YC24-14S	35.3358	UBC	YC24-14S	24.73	10.6058	0.000641714
BnpGlcT2-2	YC24-14S	34.958	UBC	YC24-14S	24.73	10.228	0.000833781
BnpGlcT2-2	YC46-14S	28.1888	UBC	YC46-14S	24.9711	3.21768	0.107493
BnpGlcT2-2	YC46-14S	28.3135	UBC	YC46-14S	24.9711	3.34238	0.0985922
BnpGlcT2-2	YC24-14P	34.3239	UBC	YC24-14P	25.1436	9.18037	0.00172359
BnpGlcT2-2	YC24-14P	33.8438	UBC	YC24-14P	25.1436	8.70021	0.00240423
BnpGlcT2-2	YC46-14P	30.9686	UBC	YC46-14P	25.8123	5.15636	0.0280402
BnpGlcT2-2	YC46-14P	31.2955	UBC	YC46-14P	25.8123	5.48321	0.0223558
BnpGlcT2-2	YC24-21S	36.698	UBC	YC24-21S	28.1807	8.51721	0.00272938
BnpGlcT2-2	YC24-21S	36.0972	UBC	YC24-21S	28.1807	7.91641	0.00413926
BnpGlcT2-2	YC46-21S	30.0082	UBC	YC46-21S	24.7909	5.21728	0.0268808
BnpGlcT2-2	YC46-21S	29.8999	UBC	YC46-21S	24.7909	5.10892	0.0289776
BnpGlcT2-2	YC24-21P	36.5034	UBC	YC24-21P	28.1246	8.37882	0.00300416
BnpGlcT2-2	YC24-21P	36.5898	UBC	YC24-21P	28.1246	8.46517	0.00282963
BnpGlcT2-2	YC46-21P	27.4456	UBC	YC46-21P	25.7522	1.69332	0.309215
BnpGlcT2-2	YC46-21P	27.6413	UBC	YC46-21P	25.7522	1.88902	0.26999
BnpGlcT2-2	YC24-30S	31.191	UBC	YC24-30S	24.1991	6.99192	0.00785638
BnpGlcT2-2	YC24-30S	31.1001	UBC	YC24-30S	24.1991	6.90098	0.00836753
BnpGlcT2-2	YC24-30S	31.3608	UBC	YC24-30S	24.1991	7.16167	0.00698431
BnpGlcT2-2	YC46-30S	24.8844	UBC	YC46-30S	23.4626	1.42175	0.373259
BnpGlcT2-2	YC46-30S	25.5883	UBC	YC46-30S	23.4626	2.12568	0.229142
BnpGlcT2-2	YC46-30S	25.2195	UBC	YC46-30S	23.4626	1.75688	0.295887
BnpGlcT2-2	YC24-30P	32.2873	UBC	YC24-30P	26.0567	6.23062	0.0133167
BnpGlcT2-2	YC24-30P	32.4303	UBC	YC24-30P	26.0567	6.37363	0.01206
BnpGlcT2-2	YC46-30P	27.1507	UBC	YC46-30P	24.5332	2.61751	0.162949
BnpGlcT2-2	YC46-30P	27.4872	UBC	YC46-30P	24.5332	2.95405	0.129046
BnpGlcT2-2	YC24-40S	34.038	UBC	YC24-40S	26.825	7.21294	0.00674045
BnpGlcT2-2	YC24-40S	34.8414	UBC	YC24-40S	26.825	8.01638	0.00386216
BnpGlcT2-2	YC46-40S	27.7416	UBC	YC46-40S	26.8314	0.910145	0.532131
BnpGlcT2-2	YC46-40S	27.8976	UBC	YC46-40S	26.8314	1.0662	0.477574
BnpGlcT2-2	YC24-40P	32.3073	UBC	YC24-40P	28.1173	4.19001	0.0547875
BnpGlcT2-2	YC24-40P	32.1714	UBC	YC24-40P	28.1173	4.05412	0.060199
BnpGlcT2-2	YC46-40P	27.0886	UBC	YC46-40P	26.67	0.418587	0.748157
BnpGlcT2-1	YC24-0J	32.3934	UBC	YC24-0J	24.6645	7.72888	0.00471384
BnpGlcT2-1	YC24-0J	34.2637	UBC	YC24-0J	24.6645	9.59922	0.00128928
BnpGlcT2-1	YC24-0J	36.2593	UBC	YC24-0J	24.6645	11.5948	0.000323306
BnpGlcT2-1	YC46-0J	30.9814	UBC	YC46-0J	25.3414	5.63998	0.0200538
BnpGlcT2-1	YC46-0J	31.3719	UBC	YC46-0J	25.3414	6.03055	0.0152976
BnpGlcT2-1	YC24-30J	35.211	UBC	YC24-30J	26.2747	8.93627	0.00204133
BnpGlcT2-1	YC24-30J	33.2555	UBC	YC24-30J	26.2747	6.98075	0.00791742
BnpGlcT2-1	YC46-30J	0	UBC	YC46-30J	26.5589	-26.5589	9.88637e+07
BnpGlcT2-1	YC46-30J	0	UBC	YC46-30J	26.5589	-26.5589	9.88637e+07
BnpGlcT2-1	YC24-Le	36.7351	UBC	YC24-Le	25.2341	11.501	0.000345027
BnpGlcT2-1	YC24-Le	37.1095	UBC	YC24-Le	25.2341	11.8753	0.000266177
BnpGlcT2-1	YC24-Le	36.8744	UBC	YC24-Le	25.2341	11.6403	0.000313278
BnpGlcT2-1	YC46-Le	37.2116	UBC	YC46-Le	25.3838	11.8278	0.0002751
BnpGlcT2-1	YC46-Le	37.0675	UBC	YC46-Le	25.3838	11.6837	0.000303988
BnpGlcT2-1	YC24-F	34.3581	UBC	YC24-F	24.2061	10.152	0.000878921
BnpGlcT2-1	YC24-F	33.9162	UBC	YC24-F	24.2061	9.71009	0.00119391
BnpGlcT2-1	YC46-F	31.3586	UBC	YC46-F	24.3007	7.05799	0.00750471
BnpGlcT2-1	YC46-F	31.4616	UBC	YC46-F	24.3007	7.16094	0.00698781
BnpGlcT2-1	YC46-F	31.4667	UBC	YC46-F	24.3007	7.166	0.00696335
BnpGlcT2-1	YC24-ZL	35.0974	UBC	YC24-ZL	24.1234	10.974	0.000497153
BnpGlcT2-1	YC24-ZL	38.6266	UBC	YC24-ZL	24.1234	14.5032	4.30616e-05
BnpGlcT2-1	YC46-ZL	31.6414	UBC	YC46-ZL	23.1354	8.50603	0.00275061
BnpGlcT2-1	YC46-ZL	31.4508	UBC	YC46-ZL	23.1354	8.31544	0.0031391
BnpGlcT2-1	YC24-7S	38.5172	UBC	YC24-7S	26.6369	11.8803	0.000265258
BnpGlcT2-1	YC24-7S	0	UBC	YC24-7S	26.6369	-26.6369	1.0435e+08
BnpGlcT2-1	YC24-7S	0	UBC	YC24-7S	26.6369	-26.6369	1.0435e+08
BnpGlcT2-1	YC46-7S	36.4297	UBC	YC46-7S	26.1805	10.2492	0.000821641
BnpGlcT2-1	YC46-7S	35.4548	UBC	YC46-7S	26.1805	9.2743	0.00161494
BnpGlcT2-1	YC24-7P	30.9632	UBC	YC24-7P	24.7932	6.16993	0.0138888
BnpGlcT2-1	YC24-7P	30.6419	UBC	YC24-7P	24.7932	5.8487	0.0173527
BnpGlcT2-1	YC46-7P	31.1324	UBC	YC46-7P	25.6509	5.48149	0.0223824
BnpGlcT2-1	YC46-7P	30.8366	UBC	YC46-7P	25.6509	5.1857	0.0274758
BnpGlcT2-1	YC24-14S	33.3579	UBC	YC24-14S	24.73	8.62797	0.00252769
BnpGlcT2-1	YC24-14S	33.2637	UBC	YC24-14S	24.73	8.53369	0.00269838
BnpGlcT2-1	YC24-14S	33.2706	UBC	YC24-14S	24.73	8.54066	0.00268538
BnpGlcT2-1	YC46-14S	31.818	UBC	YC46-14S	24.9711	6.8469	0.00868718
BnpGlcT2-1	YC46-14S	32.2004	UBC	YC46-14S	24.9711	7.2293	0.00666444
BnpGlcT2-1	YC24-14P	32.6465	UBC	YC24-14P	25.1436	7.50294	0.00551301
BnpGlcT2-1	YC24-14P	32.9701	UBC	YC24-14P	25.1436	7.82652	0.00440538
BnpGlcT2-1	YC24-14P	32.7726	UBC	YC24-14P	25.1436	7.62899	0.00505178
BnpGlcT2-1	YC46-14P	34.558	UBC	YC46-14P	25.8123	8.74578	0.00232948
BnpGlcT2-1	YC46-14P	33.7764	UBC	YC46-14P	25.8123	7.96418	0.00400444
BnpGlcT2-1	YC24-21S	0	UBC	YC24-21S	28.1807	-28.1807	3.04264e+08
BnpGlcT2-1	YC24-21S	0	UBC	YC24-21S	28.1807	-28.1807	3.04264e+08
BnpGlcT2-1	YC46-21S	37.8129	UBC	YC46-21S	24.7909	13.022	0.000120224
BnpGlcT2-1	YC46-21S	37.2097	UBC	YC46-21S	24.7909	12.4188	0.00018263
BnpGlcT2-1	YC24-21P	37.0962	UBC	YC24-21P	28.1246	8.97158	0.00199198
BnpGlcT2-1	YC24-21P	37.568	UBC	YC24-21P	28.1246	9.44337	0.00143635
BnpGlcT2-1	YC24-21P	37.507	UBC	YC24-21P	28.1246	9.38239	0.00149837
BnpGlcT2-1	YC46-21P	35.7742	UBC	YC46-21P	25.7522	10.022	0.0009618
BnpGlcT2-1	YC46-21P	34.5339	UBC	YC46-21P	25.7522	8.78164	0.00227228
BnpGlcT2-1	YC24-30S	34.5969	UBC	YC24-30S	24.1991	10.3978	0.000741245
BnpGlcT2-1	YC24-30S	35.5861	UBC	YC24-30S	24.1991	11.387	0.000373394
BnpGlcT2-1	YC46-30S	33.2874	UBC	YC46-30S	23.4626	9.82477	0.00110268
BnpGlcT2-1	YC46-30S	33.0532	UBC	YC46-30S	23.4626	9.59062	0.00129699
BnpGlcT2-1	YC24-30P	32.6033	UBC	YC24-30P	26.0567	6.54664	0.010697
BnpGlcT2-1	YC24-30P	39.2881	UBC	YC24-30P	26.0567	13.2314	0.000103978
BnpGlcT2-1	YC46-30P	30.4749	UBC	YC46-30P	24.5332	5.94175	0.0162688
BnpGlcT2-1	YC46-30P	29.8504	UBC	YC46-30P	24.5332	5.31724	0.0250814
BnpGlcT2-1	YC24-40S	38.8246	UBC	YC24-40S	26.825	11.9996	0.000244209
BnpGlcT2-1	YC24-40S	36.7811	UBC	YC24-40S	26.825	9.95605	0.00100677
BnpGlcT2-1	YC24-40S	0	UBC	YC24-40S	26.825	-26.825	1.18889e+08
BnpGlcT2-1	YC46-40S	30.8344	UBC	YC46-40S	26.8314	4.00298	0.0623712
BnpGlcT2-1	YC46-40S	30.919	UBC	YC46-40S	26.8314	4.08753	0.0588206
BnpGlcT2-1	YC46-40S	30.6127	UBC	YC46-40S	26.8314	3.78125	0.0727331
BnpGlcT2-1	YC24-40P	33.7718	UBC	YC24-40P	28.1173	5.65449	0.0198531
BnpGlcT2-1	YC24-40P	32.8606	UBC	YC24-40P	28.1173	4.74329	0.0373359
BnpGlcT2-1	YC46-40P	29.3509	UBC	YC46-40P	26.67	2.68089	0.155945
BnpGlcT2-1	YC46-40P	29.3162	UBC	YC46-40P	26.67	2.64622	0.159739
BnPLT3-2	YC24-0J	29.5141	UBC	YC24-0J	24.6645	4.84962	0.0346831
BnPLT3-2	YC24-0J	29.5063	UBC	YC24-0J	24.6645	4.84184	0.0348708
BnPLT3-2	YC24-0J	29.2601	UBC	YC24-0J	24.6645	4.59554	0.0413622
BnPLT3-2	YC46-0J	26.6986	UBC	YC46-0J	25.3414	1.35722	0.390334
BnPLT3-2	YC46-0J	26.4249	UBC	YC46-0J	25.3414	1.08357	0.47186
BnPLT3-2	YC46-0J	26.413	UBC	YC46-0J	25.3414	1.07165	0.475775
BnPLT3-2	YC24-30J	28.0631	UBC	YC24-30J	26.2747	1.78833	0.289508
BnPLT3-2	YC24-30J	28.2759	UBC	YC24-30J	26.2747	2.00118	0.249796
BnPLT3-2	YC24-30J	28.06	UBC	YC24-30J	26.2747	1.78524	0.290127
BnPLT3-2	YC46-30J	28.6368	UBC	YC46-30J	26.5589	2.07784	0.236869
BnPLT3-2	YC46-30J	28.6514	UBC	YC46-30J	26.5589	2.09243	0.234486
BnPLT3-2	YC46-30J	28.6123	UBC	YC46-30J	26.5589	2.05334	0.240925
BnPLT3-2	YC24-Le	32.1144	UBC	YC24-Le	25.2341	6.88025	0.00848862
BnPLT3-2	YC24-Le	32.155	UBC	YC24-Le	25.2341	6.92084	0.00825315
BnPLT3-2	YC46-Le	29.9667	UBC	YC46-Le	25.3838	4.58283	0.0417283
BnPLT3-2	YC46-Le	30.1319	UBC	YC46-Le	25.3838	4.7481	0.0372116
BnPLT3-2	YC24-F	25.4552	UBC	YC24-F	24.2061	1.24909	0.420713
BnPLT3-2	YC24-F	25.483	UBC	YC24-F	24.2061	1.27694	0.412671
BnPLT3-2	YC24-F	25.4455	UBC	YC24-F	24.2061	1.23938	0.423554
BnPLT3-2	YC46-F	25.0364	UBC	YC46-F	24.3007	0.735729	0.600515
BnPLT3-2	YC46-F	24.9644	UBC	YC46-F	24.3007	0.663768	0.631228
BnPLT3-2	YC24-ZL	24.8067	UBC	YC24-ZL	24.1234	0.683342	0.622721
BnPLT3-2	YC24-ZL	24.8507	UBC	YC24-ZL	24.1234	0.727336	0.604018
BnPLT3-2	YC24-ZL	24.8757	UBC	YC24-ZL	24.1234	0.752372	0.593627
BnPLT3-2	YC46-ZL	22.8921	UBC	YC46-ZL	23.1354	-0.243305	1.1837
BnPLT3-2	YC46-ZL	22.7707	UBC	YC46-ZL	23.1354	-0.364669	1.28759
BnPLT3-2	YC46-ZL	23.097	UBC	YC46-ZL	23.1354	-0.0384353	1.027
BnPLT3-2	YC24-7S	34.9584	UBC	YC24-7S	26.6369	8.32151	0.00312591
BnPLT3-2	YC24-7S	34.1313	UBC	YC24-7S	26.6369	7.49446	0.00554552
BnPLT3-2	YC46-7S	30.8325	UBC	YC46-7S	26.1805	4.65201	0.0397746
BnPLT3-2	YC46-7S	31.0621	UBC	YC46-7S	26.1805	4.88163	0.033922
BnPLT3-2	YC46-7S	31.1216	UBC	YC46-7S	26.1805	4.94113	0.0325515
BnPLT3-2	YC24-7P	29.101	UBC	YC24-7P	24.7932	4.30779	0.0504923
BnPLT3-2	YC24-7P	28.9122	UBC	YC24-7P	24.7932	4.11898	0.0575523
BnPLT3-2	YC24-7P	29.1047	UBC	YC24-7P	24.7932	4.31151	0.0503624
BnPLT3-2	YC46-7P	27.3687	UBC	YC46-7P	25.6509	1.71771	0.304031
BnPLT3-2	YC46-7P	26.9209	UBC	YC46-7P	25.6509	1.26999	0.414662
BnPLT3-2	YC46-7P	27.1049	UBC	YC46-7P	25.6509	1.45395	0.36502
BnPLT3-2	YC24-14S	30.0684	UBC	YC24-14S	24.73	5.33841	0.0247161
BnPLT3-2	YC24-14S	29.8312	UBC	YC24-14S	24.73	5.10123	0.0291325
BnPLT3-2	YC24-14S	30.2522	UBC	YC24-14S	24.73	5.52223	0.0217593
BnPLT3-2	YC46-14S	27.6068	UBC	YC46-14S	24.9711	2.63567	0.16091
BnPLT3-2	YC46-14S	27.2533	UBC	YC46-14S	24.9711	2.28221	0.205583
BnPLT3-2	YC46-14S	27.4682	UBC	YC46-14S	24.9711	2.4971	0.177132
BnPLT3-2	YC24-14P	31.5603	UBC	YC24-14P	25.1436	6.41677	0.0117047
BnPLT3-2	YC24-14P	31.2777	UBC	YC24-14P	25.1436	6.13413	0.0142378
BnPLT3-2	YC24-14P	31.439	UBC	YC24-14P	25.1436	6.29546	0.0127314
BnPLT3-2	YC46-14P	31.6427	UBC	YC46-14P	25.8123	5.83042	0.0175739
BnPLT3-2	YC46-14P	31.8707	UBC	YC46-14P	25.8123	6.05845	0.0150046
BnPLT3-2	YC46-14P	32.0628	UBC	YC46-14P	25.8123	6.25054	0.0131341
BnPLT3-2	YC24-21S	32.0724	UBC	YC24-21S	28.1807	3.89163	0.0673758
BnPLT3-2	YC24-21S	32.2224	UBC	YC24-21S	28.1807	4.04166	0.0607208
BnPLT3-2	YC24-21S	32.1907	UBC	YC24-21S	28.1807	4.00991	0.0620723
BnPLT3-2	YC46-21S	28.1552	UBC	YC46-21S	24.7909	3.36424	0.0971099
BnPLT3-2	YC46-21S	28.3076	UBC	YC46-21S	24.7909	3.51663	0.087375
BnPLT3-2	YC24-21P	31.0996	UBC	YC24-21P	28.1246	2.97495	0.127189
BnPLT3-2	YC24-21P	30.8646	UBC	YC24-21P	28.1246	2.73994	0.149691
BnPLT3-2	YC46-21P	29.2161	UBC	YC46-21P	25.7522	3.46385	0.0906311
BnPLT3-2	YC46-21P	29.2487	UBC	YC46-21P	25.7522	3.49642	0.0886081
BnPLT3-2	YC24-30S	26.145	UBC	YC24-30S	24.1991	1.9459	0.259553
BnPLT3-2	YC24-30S	26.19	UBC	YC24-30S	24.1991	1.99093	0.251577
BnPLT3-2	YC24-30S	26.4065	UBC	YC24-30S	24.1991	2.2074	0.216524
BnPLT3-2	YC46-30S	24.5828	UBC	YC46-30S	23.4626	1.12015	0.460046
BnPLT3-2	YC46-30S	24.3692	UBC	YC46-30S	23.4626	0.906561	0.533455
BnPLT3-2	YC24-30P	29.0365	UBC	YC24-30P	26.0567	2.9798	0.126762
BnPLT3-2	YC24-30P	29.2262	UBC	YC24-30P	26.0567	3.16951	0.111143
BnPLT3-2	YC24-30P	28.8648	UBC	YC24-30P	26.0567	2.80814	0.142779
BnPLT3-2	YC46-30P	27.903	UBC	YC46-30P	24.5332	3.3698	0.0967365
BnPLT3-2	YC46-30P	27.788	UBC	YC46-30P	24.5332	3.25488	0.104757
BnPLT3-2	YC46-30P	28.1227	UBC	YC46-30P	24.5332	3.58958	0.0830669
BnPLT3-2	YC24-40S	27.3415	UBC	YC24-40S	26.825	0.516457	0.699086
BnPLT3-2	YC24-40S	27.2478	UBC	YC24-40S	26.825	0.422796	0.745978
BnPLT3-2	YC24-40S	27.434	UBC	YC24-40S	26.825	0.608942	0.655677
BnPLT3-2	YC46-40S	27.3907	UBC	YC46-40S	26.8314	0.5593	0.678631
BnPLT3-2	YC46-40S	27.2495	UBC	YC46-40S	26.8314	0.418034	0.748444
BnPLT3-2	YC46-40S	27.7765	UBC	YC46-40S	26.8314	0.945054	0.51941
BnPLT3-2	YC24-40P	27.4386	UBC	YC24-40P	28.1173	-0.678668	1.60066
BnPLT3-2	YC24-40P	27.6365	UBC	YC24-40P	28.1173	-0.480838	1.39555
BnPLT3-2	YC24-40P	27.6543	UBC	YC24-40P	28.1173	-0.462973	1.37838
BnPLT3-2	YC46-40P	31.0708	UBC	YC46-40P	26.67	4.4008	0.0473399
BnPLT3-2	YC46-40P	30.8654	UBC	YC46-40P	26.67	4.19539	0.0545836
BnPLT5-1	YC24-0J	27.4772	UBC	YC24-0J	24.6645	2.81265	0.142334
BnPLT5-1	YC24-0J	27.6762	UBC	YC24-0J	24.6645	3.01165	0.123995
BnPLT5-1	YC24-0J	27.7163	UBC	YC24-0J	24.6645	3.05177	0.120594
BnPLT5-1	YC46-0J	30.3526	UBC	YC46-0J	25.3414	5.01124	0.0310075
BnPLT5-1	YC46-0J	30.5614	UBC	YC46-0J	25.3414	5.22004	0.0268293
BnPLT5-1	YC24-30J	26.2251	UBC	YC24-30J	26.2747	-0.0496077	1.03498
BnPLT5-1	YC24-30J	26.2366	UBC	YC24-30J	26.2747	-0.0380867	1.02675
BnPLT5-1	YC24-30J	26.1902	UBC	YC24-30J	26.2747	-0.0844998	1.06032
BnPLT5-1	YC46-30J	26.6794	UBC	YC46-30J	26.5589	0.120512	0.919861
BnPLT5-1	YC46-30J	26.7322	UBC	YC46-30J	26.5589	0.173226	0.886858
BnPLT5-1	YC24-Le	24.1908	UBC	YC24-Le	25.2341	-1.04333	2.06097
BnPLT5-1	YC24-Le	24.1339	UBC	YC24-Le	25.2341	-1.10027	2.14394
BnPLT5-1	YC24-Le	24.2628	UBC	YC24-Le	25.2341	-0.971356	1.96068
BnPLT5-1	YC46-Le	25.2251	UBC	YC46-Le	25.3838	-0.158711	1.11629
BnPLT5-1	YC46-Le	25.0389	UBC	YC46-Le	25.3838	-0.344941	1.2701
BnPLT5-1	YC46-Le	25.0772	UBC	YC46-Le	25.3838	-0.306671	1.23685
BnPLT5-1	YC24-F	25.7479	UBC	YC24-F	24.2061	1.54183	0.343449
BnPLT5-1	YC24-F	25.9109	UBC	YC24-F	24.2061	1.70483	0.306758
BnPLT5-1	YC24-F	25.6592	UBC	YC24-F	24.2061	1.45307	0.365243
BnPLT5-1	YC46-F	25.9721	UBC	YC46-F	24.3007	1.67142	0.313945
BnPLT5-1	YC46-F	26.3106	UBC	YC46-F	24.3007	2.00997	0.248279
BnPLT5-1	YC46-F	26.367	UBC	YC46-F	24.3007	2.06632	0.238768
BnPLT5-1	YC24-ZL	28.6729	UBC	YC24-ZL	24.1234	4.54952	0.0427028
BnPLT5-1	YC24-ZL	28.6685	UBC	YC24-ZL	24.1234	4.54516	0.0428322
BnPLT5-1	YC24-ZL	28.6099	UBC	YC24-ZL	24.1234	4.48652	0.0446091
BnPLT5-1	YC46-ZL	27.1371	UBC	YC46-ZL	23.1354	4.00171	0.0624261
BnPLT5-1	YC46-ZL	27.1147	UBC	YC46-ZL	23.1354	3.97928	0.063404
BnPLT5-1	YC46-ZL	26.9602	UBC	YC46-ZL	23.1354	3.82483	0.0705686
BnPLT5-1	YC24-7S	30.0821	UBC	YC24-7S	26.6369	3.44525	0.0918074
BnPLT5-1	YC24-7S	30.1457	UBC	YC24-7S	26.6369	3.50881	0.0878501
BnPLT5-1	YC46-7S	28.3456	UBC	YC46-7S	26.1805	2.16514	0.22296
BnPLT5-1	YC46-7S	28.3617	UBC	YC46-7S	26.1805	2.18124	0.220486
BnPLT5-1	YC46-7S	28.2949	UBC	YC46-7S	26.1805	2.11449	0.230928
BnPLT5-1	YC24-7P	28.1577	UBC	YC24-7P	24.7932	3.36445	0.0970955
BnPLT5-1	YC24-7P	28.1938	UBC	YC24-7P	24.7932	3.40058	0.0946945
BnPLT5-1	YC24-7P	28.2149	UBC	YC24-7P	24.7932	3.4217	0.093318
BnPLT5-1	YC46-7P	26.5386	UBC	YC46-7P	25.6509	0.887636	0.540499
BnPLT5-1	YC46-7P	26.2834	UBC	YC46-7P	25.6509	0.63242	0.645093
BnPLT5-1	YC46-7P	26.3906	UBC	YC46-7P	25.6509	0.739629	0.598893
BnPLT5-1	YC24-14S	35.7819	UBC	YC24-14S	24.73	11.0519	0.000471012
BnPLT5-1	YC24-14S	35.0943	UBC	YC24-14S	24.73	10.3643	0.000758633
BnPLT5-1	YC24-14S	35.3968	UBC	YC24-14S	24.73	10.6668	0.000615125
BnPLT5-1	YC46-14S	31.2958	UBC	YC46-14S	24.9711	6.32474	0.0124756
BnPLT5-1	YC46-14S	30.9312	UBC	YC46-14S	24.9711	5.96015	0.0160626
BnPLT5-1	YC46-14S	30.4738	UBC	YC46-14S	24.9711	5.50275	0.0220551
BnPLT5-1	YC24-14P	31.8035	UBC	YC24-14P	25.1436	6.65995	0.00988905
BnPLT5-1	YC24-14P	31.6262	UBC	YC24-14P	25.1436	6.48266	0.0111822
BnPLT5-1	YC24-14P	31.5787	UBC	YC24-14P	25.1436	6.43515	0.0115565
BnPLT5-1	YC46-14P	32.4055	UBC	YC46-14P	25.8123	6.59319	0.0103574
BnPLT5-1	YC46-14P	32.1952	UBC	YC46-14P	25.8123	6.38296	0.0119822
BnPLT5-1	YC24-21S	0	UBC	YC24-21S	28.1807	-28.1807	3.04264e+08
BnPLT5-1	YC24-21S	0	UBC	YC24-21S	28.1807	-28.1807	3.04264e+08
BnPLT5-1	YC46-21S	36.263	UBC	YC46-21S	24.7909	11.472	0.000352027
BnPLT5-1	YC46-21S	36.4825	UBC	YC46-21S	24.7909	11.6916	0.000302328
BnPLT5-1	YC24-21P	32.3408	UBC	YC24-21P	28.1246	4.21616	0.0538034
BnPLT5-1	YC24-21P	32.7161	UBC	YC24-21P	28.1246	4.5915	0.0414784
BnPLT5-1	YC46-21P	31.4201	UBC	YC46-21P	25.7522	5.66788	0.0196697
BnPLT5-1	YC46-21P	31.318	UBC	YC46-21P	25.7522	5.56572	0.021113
BnPLT5-1	YC46-21P	31.2461	UBC	YC46-21P	25.7522	5.4939	0.0221907
BnPLT5-1	YC24-30S	0	UBC	YC24-30S	24.1991	-24.1991	1.92599e+07
BnPLT5-1	YC24-30S	0	UBC	YC24-30S	24.1991	-24.1991	1.92599e+07
BnPLT5-1	YC24-30S	0	UBC	YC24-30S	24.1991	-24.1991	1.92599e+07
BnPLT5-1	YC46-30S	30.8976	UBC	YC46-30S	23.4626	7.43503	0.00577872
BnPLT5-1	YC46-30S	30.6139	UBC	YC46-30S	23.4626	7.15131	0.00703464
BnPLT5-1	YC46-30S	30.3918	UBC	YC46-30S	23.4626	6.92921	0.00820542
BnPLT5-1	YC24-30P	27.4121	UBC	YC24-30P	26.0567	1.35544	0.390817
BnPLT5-1	YC24-30P	27.2232	UBC	YC24-30P	26.0567	1.16651	0.445498
BnPLT5-1	YC24-30P	27.4077	UBC	YC24-30P	26.0567	1.35104	0.392008
BnPLT5-1	YC46-30P	27.9599	UBC	YC46-30P	24.5332	3.42672	0.0929937
BnPLT5-1	YC46-30P	27.7963	UBC	YC46-30P	24.5332	3.26315	0.104158
BnPLT5-1	YC24-40S	0	UBC	YC24-40S	26.825	-26.825	1.18889e+08
BnPLT5-1	YC24-40S	0	UBC	YC24-40S	26.825	-26.825	1.18889e+08
BnPLT5-1	YC24-40S	0	UBC	YC24-40S	26.825	-26.825	1.18889e+08
BnPLT5-1	YC46-40S	0	UBC	YC46-40S	26.8314	-26.8314	1.19416e+08
BnPLT5-1	YC46-40S	0	UBC	YC46-40S	26.8314	-26.8314	1.19416e+08
BnPLT5-1	YC46-40S	0	UBC	YC46-40S	26.8314	-26.8314	1.19416e+08
BnPLT5-1	YC24-40P	29.0182	UBC	YC24-40P	28.1173	0.900866	0.535565
BnPLT5-1	YC24-40P	29.1343	UBC	YC24-40P	28.1173	1.017	0.494143
BnPLT5-1	YC24-40P	28.9486	UBC	YC24-40P	28.1173	0.831328	0.562012
BnPLT5-1	YC46-40P	29.6923	UBC	YC46-40P	26.67	3.02232	0.123081
BnPLT5-1	YC46-40P	29.6667	UBC	YC46-40P	26.67	2.99671	0.125285
BnPLT5-1	YC46-40P	29.9093	UBC	YC46-40P	26.67	3.23926	0.105897
BnPLT5-2	YC24-0J	28.0209	UBC	YC24-0J	24.6645	3.35643	0.0976368
BnPLT5-2	YC24-0J	27.6832	UBC	YC24-0J	24.6645	3.01869	0.123391
BnPLT5-2	YC24-0J	27.5944	UBC	YC24-0J	24.6645	2.92994	0.13122
BnPLT5-2	YC46-0J	31.6651	UBC	YC46-0J	25.3414	6.32369	0.0124848
BnPLT5-2	YC46-0J	31.3517	UBC	YC46-0J	25.3414	6.01037	0.0155131
BnPLT5-2	YC24-30J	27.5091	UBC	YC24-30J	26.2747	1.23442	0.425014
BnPLT5-2	YC24-30J	27.3834	UBC	YC24-30J	26.2747	1.10868	0.463717
BnPLT5-2	YC24-30J	27.5973	UBC	YC24-30J	26.2747	1.32253	0.399833
BnPLT5-2	YC46-30J	26.8301	UBC	YC46-30J	26.5589	0.271188	0.828637
BnPLT5-2	YC46-30J	27.4646	UBC	YC46-30J	26.5589	0.905669	0.533785
BnPLT5-2	YC24-Le	24.0051	UBC	YC24-Le	25.2341	-1.229	2.34404
BnPLT5-2	YC24-Le	23.8178	UBC	YC24-Le	25.2341	-1.41638	2.66915
BnPLT5-2	YC24-Le	23.9197	UBC	YC24-Le	25.2341	-1.31442	2.48702
BnPLT5-2	YC46-Le	23.9949	UBC	YC46-Le	25.3838	-1.3889	2.61879
BnPLT5-2	YC46-Le	24.1728	UBC	YC46-Le	25.3838	-1.21108	2.3151
BnPLT5-2	YC46-Le	24.4347	UBC	YC46-Le	25.3838	-0.949098	1.93067
BnPLT5-2	YC24-F	24.4639	UBC	YC24-F	24.2061	0.257829	0.836346
BnPLT5-2	YC24-F	24.4344	UBC	YC24-F	24.2061	0.228303	0.853638
BnPLT5-2	YC24-F	24.531	UBC	YC24-F	24.2061	0.324897	0.798356
BnPLT5-2	YC46-F	25.1811	UBC	YC46-F	24.3007	0.880415	0.543211
BnPLT5-2	YC46-F	25.0582	UBC	YC46-F	24.3007	0.757576	0.591489
BnPLT5-2	YC46-F	24.8874	UBC	YC46-F	24.3007	0.586777	0.665829
BnPLT5-2	YC24-ZL	27.3298	UBC	YC24-ZL	24.1234	3.20647	0.108332
BnPLT5-2	YC24-ZL	27.2513	UBC	YC24-ZL	24.1234	3.12792	0.114394
BnPLT5-2	YC24-ZL	27.2931	UBC	YC24-ZL	24.1234	3.16977	0.111123
BnPLT5-2	YC46-ZL	25.9054	UBC	YC46-ZL	23.1354	2.77001	0.146603
BnPLT5-2	YC46-ZL	25.934	UBC	YC46-ZL	23.1354	2.79863	0.143723
BnPLT5-2	YC24-7S	30.5277	UBC	YC24-7S	26.6369	3.89089	0.0674102
BnPLT5-2	YC24-7S	30.5128	UBC	YC24-7S	26.6369	3.876	0.0681096
BnPLT5-2	YC24-7S	30.5533	UBC	YC24-7S	26.6369	3.91645	0.0662262
BnPLT5-2	YC46-7S	28.5063	UBC	YC46-7S	26.1805	2.32583	0.199459
BnPLT5-2	YC46-7S	28.3844	UBC	YC46-7S	26.1805	2.20397	0.217039
BnPLT5-2	YC46-7S	28.3838	UBC	YC46-7S	26.1805	2.20334	0.217134
BnPLT5-2	YC24-7P	26.862	UBC	YC24-7P	24.7932	2.06875	0.238366
BnPLT5-2	YC24-7P	27.2515	UBC	YC24-7P	24.7932	2.45824	0.181968
BnPLT5-2	YC24-7P	26.8788	UBC	YC24-7P	24.7932	2.08556	0.235605
BnPLT5-2	YC46-7P	25.9657	UBC	YC46-7P	25.6509	0.3148	0.803962
BnPLT5-2	YC46-7P	26.2307	UBC	YC46-7P	25.6509	0.579769	0.669071
BnPLT5-2	YC46-7P	26.2003	UBC	YC46-7P	25.6509	0.549368	0.683319
BnPLT5-2	YC24-14S	33.7565	UBC	YC24-14S	24.73	9.02655	0.00191751
BnPLT5-2	YC24-14S	33.3314	UBC	YC24-14S	24.73	8.60139	0.00257467
BnPLT5-2	YC24-14S	33.4376	UBC	YC24-14S	24.73	8.7076	0.00239195
BnPLT5-2	YC46-14S	32.2646	UBC	YC46-14S	24.9711	7.29354	0.00637419
BnPLT5-2	YC46-14S	31.9724	UBC	YC46-14S	24.9711	7.00128	0.00780556
BnPLT5-2	YC24-14P	29.6123	UBC	YC24-14P	25.1436	4.46876	0.0451616
BnPLT5-2	YC24-14P	29.4658	UBC	YC24-14P	25.1436	4.32227	0.0499883
BnPLT5-2	YC24-14P	29.8928	UBC	YC24-14P	25.1436	4.74926	0.0371818
BnPLT5-2	YC46-14P	31.9505	UBC	YC46-14P	25.8123	6.13828	0.0141969
BnPLT5-2	YC46-14P	32.1513	UBC	YC46-14P	25.8123	6.33907	0.0123524
BnPLT5-2	YC24-21S	0	UBC	YC24-21S	28.1807	-28.1807	3.04264e+08
BnPLT5-2	YC24-21S	0	UBC	YC24-21S	28.1807	-28.1807	3.04264e+08
BnPLT5-2	YC24-21S	0	UBC	YC24-21S	28.1807	-28.1807	3.04264e+08
BnPLT5-2	YC46-21S	35.7469	UBC	YC46-21S	24.7909	10.956	0.000503411
BnPLT5-2	YC46-21S	35.706	UBC	YC46-21S	24.7909	10.9151	0.00051789
BnPLT5-2	YC24-21P	31.0766	UBC	YC24-21P	28.1246	2.95194	0.129234
BnPLT5-2	YC24-21P	31.1723	UBC	YC24-21P	28.1246	3.04762	0.120941
BnPLT5-2	YC46-21P	29.6533	UBC	YC46-21P	25.7522	3.90105	0.0669371
BnPLT5-2	YC46-21P	29.4054	UBC	YC46-21P	25.7522	3.65314	0.0794869
BnPLT5-2	YC46-21P	29.8749	UBC	YC46-21P	25.7522	4.12271	0.0574039
BnPLT5-2	YC24-30S	33.9395	UBC	YC24-30S	24.1991	9.7404	0.00116909
BnPLT5-2	YC24-30S	33.5572	UBC	YC24-30S	24.1991	9.35807	0.00152384
BnPLT5-2	YC46-30S	30.1448	UBC	YC46-30S	23.4626	6.68222	0.00973761
BnPLT5-2	YC46-30S	30.2944	UBC	YC46-30S	23.4626	6.83184	0.00877831
BnPLT5-2	YC24-30P	26.2941	UBC	YC24-30P	26.0567	0.237385	0.848281
BnPLT5-2	YC24-30P	26.4424	UBC	YC24-30P	26.0567	0.385672	0.765422
BnPLT5-2	YC24-30P	26.4502	UBC	YC24-30P	26.0567	0.393499	0.761281
BnPLT5-2	YC46-30P	28.0276	UBC	YC46-30P	24.5332	3.49445	0.0887289
BnPLT5-2	YC46-30P	27.6438	UBC	YC46-30P	24.5332	3.11062	0.115774
BnPLT5-2	YC24-40S	0	UBC	YC24-40S	26.825	-26.825	1.18889e+08
BnPLT5-2	YC24-40S	0	UBC	YC24-40S	26.825	-26.825	1.18889e+08
BnPLT5-2	YC24-40S	0	UBC	YC24-40S	26.825	-26.825	1.18889e+08
[truncated: 442 more rows]

## Sheet: Sheet2
Significance test among the 31 DEGs
Gene name	Sample	P_Value	Significance	Remakers
STP1-1	0J	0.006	**	P<0.05	*
STP1-1	14P	0.006	**	P<0.01	**
STP1-1	14S	0.053
STP1-1	21P	0.003	**
STP1-1	21S	0.292
STP1-1	30J	0.233
STP1-1	30P	0.043	*
STP1-1	30S	0.716
STP1-1	40P	0.046	*
STP1-1	40S	0.018	*
STP1-1	7P	0.125
STP1-1	7S	0.038	*
STP1-1	F	0	**
STP1-1	Le	0.107
STP1-1	ZL	0.12
STP12-2	0J	0.005	**
STP12-2	14P	0.006	**
STP12-2	14S	0	**
STP12-2	21P	0.002	**
STP12-2	21S	0	**
STP12-2	30J	0	**
STP12-2	30P	0	**
STP12-2	30S	0	**
STP12-2	40P	0	**
STP12-2	40S	0.001	**
STP12-2	7P	0.003	**
STP12-2	7S	0	**
STP12-2	F	0.004	**
STP12-2	Le	0.011	*
STP12-2	ZL	0.368
STP1-3	0J	0.007	**
STP1-3	14P	0.009	**
STP1-3	14S	0.001	**
STP1-3	21P	0.041	*
STP1-3	21S	0.01	**
STP1-3	30J	0.186
STP1-3	30P	0.002	**
STP1-3	30S	0.048	*
STP1-3	40P	0.026	*
STP1-3	40S	0.017	*
STP1-3	7P	0.003	**
STP1-3	7S	0.026	*
STP1-3	F	0.104
STP1-3	Le	0.003	**
STP1-3	ZL	0.216
STP13-1	0J	0.01	**
STP13-1	14P	0.008	**
STP13-1	14S	0.601
STP13-1	21P	0.019	*
STP13-1	21S	0.089
STP13-1	30J	0.885
STP13-1	30P	0.01	**
STP13-1	30S	0.012	**
STP13-1	40P	0.043	*
STP13-1	40S	0.447
STP13-1	7P	0.005	**
STP13-1	7S	0.058
STP13-1	F	0	**
STP13-1	Le	0.002	**
STP13-1	ZL	0.003	**
STP13-2	0J	0.004	**
STP13-2	14P	0	**
STP13-2	14S	0.003	**
STP13-2	21P	0.001	**
STP13-2	21S	0.013	**
STP13-2	30J	0	**
STP13-2	30P	0	**
STP13-2	30S	0	**
STP13-2	40P	0	**
STP13-2	40S	0.045	*
STP13-2	7P	0	**
STP13-2	7S	0.006	**
STP13-2	F	0.202
STP13-2	Le	0	**
STP13-2	ZL	0	**
STP13-4	0J	0.04	*
STP13-4	14P	0	**
STP13-4	14S	0.065
STP13-4	21P	0.006	**
STP13-4	21S	0.089
STP13-4	30J	0.012	*
STP13-4	30P	0.018	*
STP13-4	30S	0.001	**
STP13-4	40P	0.162
STP13-4	40S	0.156
STP13-4	7P	0.033	*
STP13-4	7S	0	**
STP13-4	F	0.001	**
STP13-4	Le	0	**
STP13-4	ZL	0	**
STP5-1	0J	0.312
STP5-1	14P	0.006	**
STP5-1	14S	0.009	**
STP5-1	21P	0	**
STP5-1	21S	0.002	**
STP5-1	30J	0.063
STP5-1	30P	0.06
STP5-1	30S	0	**
STP5-1	40P	0	**
STP5-1	40S	0.006	**
STP5-1	7P	0.022	*
STP5-1	7S	0.002	**
STP5-1	F	0	**
STP5-1	Le	0	**
STP5-1	ZL	0.003	**
STP5-2	0J	0.017	*
STP5-2	14P	0.417
STP5-2	14S	0.206
STP5-2	21P	0.413
STP5-2	21S	0.092
STP5-2	30J	0.017	*
STP5-2	30P	0	**
STP5-2	30S	0	**
STP5-2	40P	0	**
STP5-2	40S	0.001	**
STP5-2	7P	0.116
STP5-2	7S	0	**
STP5-2	F	0.024	*
STP5-2	Le	0	**
STP5-2	ZL	0.004	**
STP7-2	0J	0.02	*
STP7-2	14P	0.131
STP7-2	14S	0.02	*
STP7-2	21P	0.003	**
STP7-2	21S	0.002	**
STP7-2	30J	0.193
STP7-2	30P	0.048	*
STP7-2	30S	0.584
STP7-2	40P	0.002	**
STP7-2	40S	0.001	**
STP7-2	7P	0.15
STP7-2	7S	0.108
STP7-2	F	0.427
STP7-2	Le	0.02	*
STP7-2	ZL	0.075
STP7-4	0J	0	**
STP7-4	14P	0.023	*
STP7-4	14S	0.009	**
STP7-4	21P	0.044	*
STP7-4	21S	0	**
STP7-4	30J	0	**
STP7-4	30P	0.008	**
STP7-4	30S	0	**
STP7-4	40P	0	**
STP7-4	40S	0	**
STP7-4	7P	0	**
STP7-4	7S	0.839
STP7-4	F	0.001	**
STP7-4	Le	0.001	**
STP7-4	ZL	0.005	**
ERD6-4	0J	0.002	**
ERD6-4	14P	0.55
ERD6-4	14S	0.158
ERD6-4	21P	0.127
ERD6-4	21S	0.005	**
ERD6-4	30J	0.02	*
ERD6-4	30P	0.077
ERD6-4	30S	0.227
ERD6-4	40P	0.004	**
ERD6-4	40S	0.074
ERD6-4	7P	0.039	*
ERD6-4	7S	0.045	*
ERD6-4	F	0.003	**
ERD6-4	Le	0.001	**
ERD6-4	ZL	0.108
ERD6-6	0J	0	**
ERD6-6	14P	0.006	**
ERD6-6	14S	0	**
ERD6-6	21P	0.006	**
ERD6-6	21S	0	**
ERD6-6	30J	0	**
ERD6-6	30P	0.005	**
ERD6-6	30S	0.001	**
ERD6-6	40P	0	**
ERD6-6	40S	0	**
ERD6-6	7P	0	**
ERD6-6	7S	0.002	**
ERD6-6	F	0	**
ERD6-6	Le	0.002	**
ERD6-6	ZL	0	**
ERD6-like10-1	0J	0.003	**
ERD6-like10-1	14P	0.035	*
ERD6-like10-1	14S	0.001	**
ERD6-like10-1	21P	0.002	**
ERD6-like10-1	21S	0.359
ERD6-like10-1	30J	0.019	*
ERD6-like10-1	30S	0	**
ERD6-like10-1	40P	0	**
ERD6-like10-1	40S	0.012	**
ERD6-like10-1	7P	0.018	*
ERD6-like10-1	7S	0.027	*
ERD6-like10-1	F	0	**
ERD6-like10-1	Le	0.043	*
ERD6-like10-1	ZL	0.001	**
ERD6-like10-2	0J	0	**
ERD6-like10-2	14P	0.017	*
ERD6-like10-2	14S	0.013	**
ERD6-like10-2	21P	0.038	*
ERD6-like10-2	21S	0	**
ERD6-like10-2	30J	0.018	*
ERD6-like10-2	30P	0.323
ERD6-like10-2	30S	0	**
ERD6-like10-2	40P	0.001	**
ERD6-like10-2	40S	0.009	**
ERD6-like10-2	7P	0.473
ERD6-like10-2	7S	0.505
ERD6-like10-2	F	0.003	**
ERD6-like10-2	Le	0.001	**
ERD6-like10-2	ZL	0.007	**
ERD6-like14-1	0J	0	**
ERD6-like14-1	14P	0.005	**
ERD6-like14-1	14S	0.017	*
ERD6-like14-1	21P	0	**
ERD6-like14-1	21S	0	**
ERD6-like14-1	30J	0	**
ERD6-like14-1	30P	0.002	**
ERD6-like14-1	30S	0	**
ERD6-like14-1	40P	0	**
ERD6-like14-1	40S	0.001	**
ERD6-like14-1	7P	0.026	*
ERD6-like14-1	7S	0.065
ERD6-like14-1	F	0.012	**
ERD6-like14-1	Le	0.009	**
ERD6-like14-1	ZL	0.011	**
ERD6-like14-2	0J	0	**
ERD6-like14-2	14P	0	**
ERD6-like14-2	14S	0	**
ERD6-like14-2	21P	0	**
ERD6-like14-2	21S	0.002	**
ERD6-like14-2	30J	0	**
ERD6-like14-2	30P	0.057
ERD6-like14-2	30S	0	**
ERD6-like14-2	40P	0.017	*
ERD6-like14-2	40S	0.026	*
ERD6-like14-2	7P	0.015	*
ERD6-like14-2	7S	0.265
ERD6-like14-2	F	0	**
ERD6-like14-2	Le	0.033	*
ERD6-like14-2	ZL	0.01	**
ERD6-like5-4	0J	0	**
ERD6-like5-4	14P	0.055
ERD6-like5-4	14S	0.011	**
ERD6-like5-4	21P	0	**
ERD6-like5-4	21S	0.927
ERD6-like5-4	30J	0.002	**
ERD6-like5-4	30P	0.012	**
ERD6-like5-4	30S	0.009	**
ERD6-like5-4	40P	0.001	**
ERD6-like5-4	40S	0.032	*
ERD6-like5-4	7P	0.001	**
ERD6-like5-4	7S	0.001	**
ERD6-like5-4	F	0.102
ERD6-like5-4	Le	0.011	**
ERD6-like5-4	ZL	0.014	**
INT2-1	0J	0.014	**
INT2-1	14S	0.033	*
INT2-1	21P	0.059
INT2-1	21S	0	**
INT2-1	30J	0.206
INT2-1	30P	0.009	**
INT2-1	30S	0.487
INT2-1	40P	0
INT2-1	40P	0.482
INT2-1	40S	0.01	**
INT2-1	7P	0	**
INT2-1	7S	0.009	**
INT2-1	F	0.002	**
INT2-1	14P	0.001	**
INT2-1	Le	0.915
INT2-1	ZL	0.207
INT2-2	0J	0.02	*
INT2-2	14P	0.563
INT2-2	14S	0.001	**
INT2-2	21P	0.007	**
INT2-2	21S	0.012	**
INT2-2	30J	0.491
INT2-2	30P	0.013	**
INT2-2	30S	0	**
INT2-2	40P	0	**
INT2-2	40S	0.001	**
INT2-2	7P	0.001	**
INT2-2	7S	0.349
INT2-2	F	0.471
INT2-2	Le	0.293
INT2-2	ZL	0.295
pGlcT1-1	0J	0.045	*
pGlcT1-1	14P	0.651
pGlcT1-1	14S	0.281
pGlcT1-1	14S	0.624
pGlcT1-1	21P	0.102
pGlcT1-1	21S	0.044	*
pGlcT1-1	30J	0.11
pGlcT1-1	30P	0	**
pGlcT1-1	30S	0.024	*
pGlcT1-1	40P	0.013	**
pGlcT1-1	40S	0.005	**
pGlcT1-1	7P	0.072
pGlcT1-1	7S	0.007	**
pGlcT1-1	F	0.051
pGlcT1-1	Le	0.05	*
pGlcT1-1	ZL	0.008	**
pGlcT1-2	0J	0.001	**
pGlcT1-2	14P	0.045	*
pGlcT1-2	14S	0	**
pGlcT1-2	21P	0.001	**
pGlcT1-2	21S	0.006	**
pGlcT1-2	30J	0.031	*
pGlcT1-2	30P	0	**
pGlcT1-2	30S	0	**
pGlcT1-2	40P	0.017	*
pGlcT1-2	40S	0	**
pGlcT1-2	7P	0	**
pGlcT1-2	7S	0.024	*
pGlcT1-2	F	0.313
pGlcT1-2	Le	0.851
pGlcT1-2	ZL	0.007
pGlcT2-1	0J	0.008	**
pGlcT2-1	14P	0.093	**
pGlcT2-1	14S	0.007
pGlcT2-1	21P	0.966	**
pGlcT2-1	21S	0
pGlcT2-1	30J	0	**
pGlcT2-1	30P	0.157	**
pGlcT2-1	30S	0.091
pGlcT2-1	40P	0.005
pGlcT2-1	40S	0.374	**
pGlcT2-1	40S	1
pGlcT2-1	7P	0.094
pGlcT2-1	7S	0.219
pGlcT2-1	F	0
pGlcT2-1	Le	0.596	**
pGlcT2-1	ZL	0.012
PLT3-2	0J	0	**
PLT3-2	14S	0	**
PLT3-2	14P	0.189
PLT3-2	21P	0.05	*
PLT3-2	21S	0.008	**
PLT3-2	30J	0.044	*
PLT3-2	30P	0.045	*
PLT3-2	30S	0.004	**
PLT3-2	40P	0.001	**
PLT3-2	40S	0.518
PLT3-2	7P	0.001	**
PLT3-2	7S	0.002	**
PLT3-2	F	0.001	**
PLT3-2	Le	0.005	**
PLT3-2	ZL	0.002	**
PLT5-1	0J	0.001	**
PLT5-1	14P	0.763
PLT5-1	14S	0.004	**
PLT5-1	21P	0.011	*
PLT5-1	21S	0	**
PLT5-1	30J	0.005	**
PLT5-1	30P	0.001	**
PLT5-1	30S	0	**
PLT5-1	40P	0	**
PLT5-1	40S	.
PLT5-1	7P	0	**
PLT5-1	7S	0	**
PLT5-1	F	0.07
PLT5-1	Le	0	**
PLT5-1	ZL	0.001	**
PLT5-2	0J	0.004	**
PLT5-2	14P	0.008	**
PLT5-2	14S	0.004	**
PLT5-2	21P	0.007	**
PLT5-2	21S	0	**
PLT5-2	30J	0	**
PLT5-2	30P	0	**
PLT5-2	30S	0.004	**
PLT5-2	40P	0	**
PLT5-2	40S	.
PLT5-2	7P	0	**
PLT5-2	7S	0	**
PLT5-2	F	0	**
PLT5-2	Le	0.054
PLT5-2	ZL	0.139
PLT5-3	0J	0.26999
PLT5-3	14S	0.00133448	**
PLT5-3	14P	0.514903
PLT5-3	21P	0.0155055	*
PLT5-3	21S	0.203335
PLT5-3	30J	0.000229953	**
PLT5-3	30P	0.00111546	**
PLT5-3	30S	0.0100249	**
PLT5-3	40P	0.000848236	**
PLT5-3	40S	0.769373
PLT5-3	7P	0.00749591	**
PLT5-3	7S	0.16334
PLT5-3	F	3.46211e-05	**
PLT5-3	Le	0.054153	*
PLT5-3	ZL	0.138907
TMT1-2	0J	0.007	**
TMT1-2	14P	0	**
TMT1-2	14S	0.001	**
TMT1-2	21P	0.003	**
TMT1-2	21S	0.001	**
TMT1-2	30J	0.622
TMT1-2	30P	0.005	**
TMT1-2	30S	0.001	**
TMT1-2	40P	0.013	**
TMT1-2	40S	0.121
TMT1-2	7P	0.035	*
TMT1-2	7S	0.012	**
TMT1-2	F	0.544
TMT1-2	Le	0.005	**
TMT1-2	ZL	0.737
TMT1-4	0J	0	**
TMT1-4	14P	0.001	**
TMT1-4	14S	0.001	**
TMT1-4	21P	0.001	**
TMT1-4	21S	0.453
TMT1-4	30J	0.002	**
TMT1-4	30P	0	**
TMT1-4	30S	0.001	**
TMT1-4	40P	0.013	**
TMT1-4	40S	0.192
TMT1-4	7P	0	**
TMT1-4	7S	0.002	**
TMT1-4	F	0.004	**
TMT1-4	Le	0	**
TMT1-4	ZL	0.145
TMT2-1	0J	0.003	**
TMT2-1	14P	0	**
TMT2-1	14S	0.001	**
TMT2-1	21P	0.026	*
TMT2-1	21S	0.004	**
TMT2-1	30J	0.001	**
TMT2-1	30P	0.013	**
TMT2-1	30S	0.044	*
TMT2-1	40P	0.002	**
TMT2-1	40S	0.057
TMT2-1	7P	0.766
TMT2-1	7S	0.135
TMT2-1	F	0.001	**
TMT2-1	Le	0.266
TMT2-1	ZL	0.381
TMT2-2	0J	0.705
TMT2-2	14P	0	**
TMT2-2	14S	0.013	**
TMT2-2	21P	0.016	*
TMT2-2	21S	0	**
TMT2-2	30J	0.004	**
TMT2-2	30P	0	**
TMT2-2	30S	0	**
TMT2-2	40P	0.003	**
TMT2-2	40S	0.818
TMT2-2	7P	0.004	**
TMT2-2	7S	0.021	*
TMT2-2	F	0.037	*
TMT2-2	Le	0.011	**
TMT2-2	ZL	0.046	*
VGT2-2	0J	0.002	**
VGT2-2	14P	0	**
VGT2-2	14S	0	**
VGT2-2	21P	0	**
VGT2-2	21S	0	**
VGT2-2	30J	0.033	*
VGT2-2	30P	0.002	**
VGT2-2	30S	0.009	**
VGT2-2	40P	0	**
VGT2-2	40S	0	**
VGT2-2	7P	0	**
VGT2-2	7S	0.008	**
VGT2-2	F	0.178
VGT2-2	Le	0.035	*
VGT2-2	ZL	0.001	**
